# Supplementary material for: Dibromido{2-morpholino-N-[1-(2-pyrid­yl)ethyl­idene]ethanamine-κ3 N,N′,N′′}zinc(II)
Source: Acta Crystallogr Sect E Struct Rep Online. 2011 Jan 26;67(Pt 2):m261. doi: 10.1107/S1600536811002753 (PMC3051576; doi:10.1107/S1600536811002753)
Supplement: Supplementary file 2 [file e-67-0m261-Isup2.hkl]

# 
# h,k,l, Fc-squared, Fo-squared, sigma(Fo-squared) and status flag 
# 
data_I
_shelx_title ' A in P2(1)/n' 
_shelx_refln_list_code          4 
_shelx_F_calc_maximum      272.87 
_exptl_crystal_F_000       904.00 
_reflns_d_resolution_high  0.7831 
 
loop_ 
 _symmetry_equiv_pos_as_xyz 
 'x, y, z' 
 '-x+1/2, y+1/2, -z+1/2' 
 '-x, -y, -z' 
 'x-1/2, -y-1/2, z-1/2' 
 
_cell_length_a     9.8309 
_cell_length_b    13.9847 
_cell_length_c    12.1829 
_cell_angle_alpha  90.000 
_cell_angle_beta  106.626 
_cell_angle_gamma  90.000 
 
_shelx_F_squared_multiplier     1.000 
 
loop_ 
 _refln_index_h 
 _refln_index_k 
 _refln_index_l 
 _refln_F_squared_calc 
 _refln_F_squared_meas 
 _refln_F_squared_sigma 
 _refln_observed_status 
   2   0   0     8033.87    15997.01   1329.97 o 
   4   0   0    43199.93    47309.16   3861.98 o 
   6   0   0     1870.94     1895.85    180.45 o 
   8   0   0     1477.98     1531.36    205.63 o 
  10   0   0     5735.98     5727.95    879.76 o 
   1   1   0       10.06      580.32     34.93 o 
   2   1   0       73.02      123.55     16.40 o 
   3   1   0       20.51      123.93     21.53 o 
   4   1   0       90.06      116.95     27.58 o 
   5   1   0      112.94      146.83     35.94 o 
   6   1   0      924.98     1178.61     90.95 o 
   7   1   0      509.52      493.92     71.36 o 
   8   1   0      104.45       56.93     59.01 o 
   9   1   0     1962.49     2085.03    226.24 o 
  10   1   0      355.20      285.34    201.45 o 
  11   1   0      251.66      505.45    240.47 o 
   0   2   0     6169.08    10874.35    735.71 o 
   1   2   0    28961.99    29363.32   1523.44 o 
   2   2   0    34086.55    34502.67   2002.24 o 
   3   2   0      998.76      615.34     45.40 o 
   4   2   0      106.01       39.37     23.13 o 
   5   2   0    31612.29    29813.07   1432.48 o 
   6   2   0        2.54        8.36     35.19 o 
   7   2   0     5272.30     4753.86    312.80 o 
   8   2   0      676.46      662.96     96.71 o 
   9   2   0     2906.41     2686.18    348.48 o 
  10   2   0      724.55      874.83    167.65 o 
  11   2   0       56.07       53.91    205.79 o 
   1   3   0      994.86     1287.31     70.28 o 
   2   3   0     1617.80     1570.61     85.93 o 
   3   3   0       48.68       93.84     23.64 o 
   4   3   0    16046.13    15641.33    759.42 o 
   5   3   0       61.83       75.74     30.98 o 
   6   3   0      148.28      136.61     40.69 o 
   7   3   0      138.22      132.42     51.74 o 
   8   3   0     9365.86     9110.85    585.16 o 
   9   3   0      856.35      856.59    265.07 o 
  10   3   0      353.05      320.11    128.25 o 
  11   3   0       51.17       53.41    134.88 o 
   0   4   0    17199.71    18273.04   1238.42 o 
   1   4   0     1125.43     1778.84     94.44 o 
   2   4   0        1.47       67.66     17.21 o 
   3   4   0    13873.11    13533.38    717.27 o 
   4   4   0     2695.87     3049.79    164.62 o 
   5   4   0     5635.06     5479.84    318.88 o 
   6   4   0     1336.75     1517.23    112.75 o 
   7   4   0     3939.21     3984.45    284.99 o 
   8   4   0       38.76       64.42     76.08 o 
   9   4   0     1347.79     1223.72    260.66 o 
  10   4   0      416.57      812.96    181.77 o 
  11   4   0       44.05      124.35    143.71 o 
   1   5   0     9900.57     9267.82    450.58 o 
   2   5   0     2885.62     2738.13    144.09 o 
   3   5   0    16272.88    15570.14    754.50 o 
   4   5   0     3871.94     3670.95    195.33 o 
   5   5   0      304.62      496.59     51.88 o 
   6   5   0     8390.40     7896.93    437.09 o 
   7   5   0     2139.01     2077.02    192.56 o 
   8   5   0      180.11      216.21     94.68 o 
   9   5   0     6764.48     6666.52    532.53 o 
  10   5   0      983.95      972.74    241.91 o 
  11   5   0       39.53      202.40    151.11 o 
   0   6   0      415.51      869.99    102.33 o 
   1   6   0        4.90       90.87     21.24 o 
   2   6   0    18056.88    18459.99    889.63 o 
   3   6   0      745.32      811.74     60.82 o 
   4   6   0     1442.06     1776.42    118.04 o 
   5   6   0      497.68      616.29     60.79 o 
   6   6   0     2982.10     2911.05    241.85 o 
   7   6   0      930.98     1054.44    156.98 o 
   8   6   0     1175.08     1253.89    161.93 o 
   9   6   0      105.60      107.79    101.99 o 
  10   6   0      517.01      653.00    277.83 o 
  11   6   0       91.74       92.07    182.33 o 
   1   7   0    22647.28    20264.36    977.10 o 
   2   7   0       15.45       30.66     22.79 o 
   3   7   0     4272.52     3993.39    209.69 o 
   4   7   0     3679.76     3772.95    220.07 o 
   5   7   0     1641.21     1548.43    139.11 o 
   6   7   0       45.01       13.93     60.96 o 
   7   7   0     2412.95     2532.74    252.85 o 
   8   7   0     2168.88     2028.20    194.04 o 
   9   7   0      600.61      872.87    144.95 o 
  10   7   0       21.69       99.75    134.95 o 
  11   7   0     2823.43     3029.57    383.57 o 
   0   8   0      282.86      352.72     56.91 o 
   1   8   0     8864.66     9795.80    482.94 o 
   2   8   0      955.67     1043.58     73.81 o 
   3   8   0     6887.39     7449.63    375.22 o 
   4   8   0      803.32      956.70     96.28 o 
   5   8   0     3013.33     2924.86    221.06 o 
   6   8   0       82.26      187.20     74.77 o 
   7   8   0     1408.38     1442.15    255.10 o 
   8   8   0       21.46      -26.77    107.38 o 
   9   8   0      239.86      220.35    115.99 o 
  10   8   0      142.11      174.78    146.45 o 
   1   9   0     1918.02     1864.47    121.69 o 
   2   9   0     6258.15     6379.00    324.01 o 
   3   9   0       84.19      128.01     37.00 o 
   4   9   0     1492.29     1363.56    122.16 o 
   5   9   0      181.66      190.13     69.69 o 
   6   9   0    12812.98    12396.24    776.66 o 
   7   9   0      588.32      761.42    125.33 o 
   8   9   0      365.63      451.67    117.11 o 
   9   9   0       30.23       34.24    114.23 o 
  10   9   0     1668.80     1695.02    244.57 o 
   0  10   0     1770.05     1816.90    159.46 o 
   1  10   0      628.96      867.22     75.97 o 
   2  10   0      218.45      305.51     45.94 o 
   3  10   0     3834.84     4131.17    250.04 o 
   4  10   0      999.01     1127.49    113.48 o 
   5  10   0      161.62      113.46     71.01 o 
   6  10   0      684.98      740.84    119.61 o 
   7  10   0     1500.73     1669.32    182.40 o 
   8  10   0      501.85      541.10    275.24 o 
   9  10   0        5.36       -2.63    138.11 o 
   1  11   0     5602.39     5320.88    278.97 o 
   2  11   0       51.11      137.90     41.80 o 
   3  11   0      106.44      146.89     52.04 o 
   4  11   0     4756.52     4653.26    454.72 o 
   5  11   0     2459.58     2659.43    265.68 o 
   6  11   0      652.13      750.13    153.10 o 
   7  11   0     1234.95     1082.33    188.09 o 
   8  11   0      798.52      936.40    189.59 o 
   9  11   0      123.92       45.91    201.14 o 
   0  12   0     1666.15     1722.72    215.28 o 
   1  12   0      370.48      404.50     65.73 o 
   2  12   0     2333.45     2403.15    218.19 o 
   3  12   0     1452.06     1278.05    134.31 o 
   4  12   0      156.41      212.96    160.07 o 
   5  12   0       85.17       97.79    105.97 o 
   6  12   0      259.12      176.72    117.90 o 
   7  12   0      316.85       49.95    122.76 o 
   8  12   0      475.62      518.74    185.22 o 
   1  13   0      582.48      726.42    147.86 o 
   2  13   0       53.69      -48.85     88.02 o 
   3  13   0     1613.15     1358.13    206.99 o 
   4  13   0       38.87      -73.47    152.09 o 
   5  13   0      136.76       48.72    149.90 o 
   6  13   0     1089.84      790.36    221.19 o 
   7  13   0      205.01      -84.60    183.96 o 
   0  14   0      989.15     1277.32    201.33 o 
   1  14   0      648.68      602.30    132.18 o 
   2  14   0     1235.53     1388.12    183.66 o 
   3  14   0     2466.13     2525.02    449.82 o 
   4  14   0       47.56      -32.62    159.49 o 
   5  14   0      119.85       46.51    163.94 o 
   6  14   0        3.05     -152.44    172.37 o 
   7  14   0     1066.74     1111.90    443.37 o 
   1  15   0       17.14      -10.28    104.21 o 
   2  15   0       20.54       38.04    110.60 o 
   3  15   0       23.82        5.95    244.37 o 
   5  15   0        2.45       16.92    175.25 o 
   0  16   0      540.04      353.66    250.23 o 
   1  16   0      580.93      761.73    210.24 o 
   2  16   0      496.10      413.18    136.75 o 
   3  16   0       31.09     -308.83    205.89 o 
   4  16   0      105.40     -294.79    196.53 o 
   1  17   0       30.71      121.61    211.20 o 
   2  17   0       16.49      277.17    233.10 o 
   3  17   0        4.75      223.50    251.54 o 
 -11   0   1     1059.80     1001.48    370.86 o 
  -9   0   1     6660.17     7258.56    731.37 o 
  -7   0   1     1009.66      865.70    117.21 o 
  -5   0   1    56672.10    49680.88   3356.39 o 
  -3   0   1    31798.27    28309.34   1914.33 o 
  -1   0   1    48915.30    33718.57   2929.16 o 
   1   0   1    16641.96    22337.01   1514.43 o 
   3   0   1      238.54      932.63     87.95 o 
   5   0   1    34472.25    34807.35   2351.93 o 
   7   0   1     8459.71     7533.41    683.06 o 
   9   0   1     3729.73     3321.69    371.51 o 
  11   0   1     2633.17     2598.36    587.72 o 
 -11   1   1      161.00       34.47    195.92 o 
 -10   1   1      158.45      221.42    175.24 o 
  -9   1   1       11.11       37.23     84.61 o 
  -8   1   1      550.63      649.36     84.53 o 
  -7   1   1     1080.02     1095.15     93.82 o 
  -6   1   1      724.42      722.87     75.50 o 
  -5   1   1     2024.97     1859.27    115.52 o 
  -4   1   1      541.39      582.37     48.74 o 
  -3   1   1      285.77      235.17     25.65 o 
  -2   1   1      146.07      360.61     31.29 o 
  -1   1   1     1622.38     2119.17    131.24 o 
   0   1   1     8989.05    10929.53    639.08 o 
   1   1   1     3177.09     3997.48    213.94 o 
   2   1   1    27453.36    32945.41   1570.48 o 
   3   1   1     2524.80     3383.27    174.87 o 
   4   1   1    21270.78    22406.36   1074.67 o 
   5   1   1    12802.87    12895.35    632.47 o 
   6   1   1     1434.64     2004.27    141.17 o 
   7   1   1       92.84      127.12     59.00 o 
   8   1   1     3334.77     3410.03    257.29 o 
   9   1   1     2451.98     2516.25    219.27 o 
  10   1   1      638.58      498.74    146.39 o 
  11   1   1       37.27      121.04    225.87 o 
 -11   2   1       10.88     -230.64    177.92 o 
 -10   2   1     5814.56     6353.46    518.89 o 
  -9   2   1      726.50      702.04    131.16 o 
  -8   2   1     1352.71     1504.46    155.03 o 
  -7   2   1     3973.40     4072.47    228.75 o 
  -6   2   1     7783.87     8203.74    450.53 o 
  -5   2   1     1229.18      974.99     71.34 o 
  -4   2   1     9133.17    10050.54    537.45 o 
  -3   2   1    22886.74    23295.62   1113.17 o 
  -2   2   1    11071.10    10852.19    522.65 o 
  -1   2   1      254.81      102.98     16.14 o 
   0   2   1    29442.49    25527.60   1330.52 o 
   1   2   1    25308.21    25952.49   1491.48 o 
   2   2   1    18176.19    15958.44    765.93 o 
   3   2   1     3680.76     4510.25    247.81 o 
   4   2   1    19492.50    18770.82    904.01 o 
   5   2   1      129.40      141.87     36.50 o 
   6   2   1       52.84      123.39     45.31 o 
   7   2   1     2904.32     3050.13    205.94 o 
   8   2   1      175.00      404.60    117.87 o 
   9   2   1     1615.04     1610.26    205.33 o 
  10   2   1      503.38      537.47    148.93 o 
  11   2   1       94.97       23.92    220.55 o 
 -11   3   1       15.26      258.03    214.65 o 
 -10   3   1      207.85      193.12    114.10 o 
  -9   3   1     3418.46     3589.98    422.26 o 
  -8   3   1     1353.68     1449.01    243.22 o 
  -7   3   1      743.08      786.21    101.27 o 
  -6   3   1      129.94      155.47     60.52 o 
  -5   3   1     1349.09     1532.67     97.86 o 
  -4   3   1       44.30       80.20     23.19 o 
  -3   3   1      189.74      246.78     31.12 o 
  -2   3   1      228.44      524.67     43.92 o 
  -1   3   1     5612.40     5459.64    329.52 o 
   0   3   1    16431.53    17592.93    841.27 o 
   1   3   1    10606.73     9497.77    497.91 o 
   2   3   1      392.39      315.35     27.68 o 
   3   3   1    27543.81    26243.68   1258.29 o 
   4   3   1     4752.06     5188.23    264.87 o 
   5   3   1      320.58      632.28     57.00 o 
   6   3   1      307.67      274.84     55.56 o 
   7   3   1     5074.16     5301.08    316.56 o 
   8   3   1      668.84      682.40    130.49 o 
   9   3   1     2859.60     2819.85    427.80 o 
  10   3   1      498.98      423.62    144.78 o 
  11   3   1       37.44      -39.70    136.83 o 
 -11   4   1       27.89       85.52    134.63 o 
 -10   4   1      382.06      591.68    143.64 o 
  -9   4   1     1380.14     1657.42    205.59 o 
  -8   4   1     7922.48     7730.13    506.62 o 
  -7   4   1       17.26       69.21     63.26 o 
  -6   4   1       41.80      152.61     45.14 o 
  -5   4   1    11888.82    12047.03    592.54 o 
  -4   4   1     5515.33     6789.32    340.33 o 
  -3   4   1      223.68      363.55     34.95 o 
  -2   4   1     6950.86     7437.96    363.86 o 
  -1   4   1     3208.82     3921.92    242.26 o 
   0   4   1     4577.99     3978.45    197.64 o 
   1   4   1     7527.04     8070.10    392.44 o 
   2   4   1    31646.95    29940.88   1559.74 o 
   3   4   1      130.02      104.87     23.83 o 
   4   4   1     2341.92     2132.89    130.73 o 
   5   4   1     3856.74     4110.49    240.21 o 
   6   4   1     2677.49     2877.65    187.84 o 
   7   4   1      399.90      330.62     92.71 o 
   8   4   1      246.63      345.80    112.56 o 
   9   4   1        2.32      150.38    108.86 o 
  10   4   1     1087.64      832.86    176.47 o 
  11   4   1      364.78      252.32    154.88 o 
 -11   5   1     1523.17     1886.23    458.92 o 
 -10   5   1      543.12      703.90    153.88 o 
  -9   5   1      573.71      573.19    119.25 o 
  -8   5   1     3404.39     3575.68    429.24 o 
  -7   5   1     2300.84     2292.85    238.90 o 
  -6   5   1     2836.10     2892.25    188.97 o 
  -5   5   1      772.66      967.54     87.75 o 
  -4   5   1     7651.15     7273.01    364.78 o 
  -3   5   1     1017.62      862.05     60.94 o 
  -2   5   1    16316.81    16409.96    865.05 o 
  -1   5   1     9149.65     8448.89    453.38 o 
   0   5   1     1086.89      945.69     57.61 o 
   1   5   1    12917.51    12461.00    602.69 o 
   2   5   1     4977.46     5516.63    275.87 o 
   3   5   1     3107.43     2812.66    150.91 o 
   4   5   1     8656.02     8404.51    417.36 o 
   5   5   1     1461.94     1478.48    111.64 o 
   6   5   1      147.55      221.72    132.94 o 
   7   5   1     1196.15     1005.76    125.64 o 
   8   5   1    11900.77    10796.85    818.20 o 
   9   5   1      191.94      384.29    128.35 o 
  10   5   1        4.31       -2.49    153.09 o 
  11   5   1     1613.10     1967.97    604.03 o 
 -11   6   1      210.46      155.67    139.31 o 
 -10   6   1        8.92     -117.93    109.28 o 
  -9   6   1       65.08      113.56     97.26 o 
  -8   6   1      221.36      299.98     95.47 o 
  -7   6   1     6724.64     6728.91    504.48 o 
  -6   6   1      162.01      181.86     61.91 o 
  -5   6   1      205.37      405.30     72.34 o 
  -4   6   1     5122.10     5204.64    269.12 o 
  -3   6   1    14461.95    15622.02    759.44 o 
  -2   6   1      333.34      650.37     49.51 o 
  -1   6   1     1896.14     2523.22    147.67 o 
   0   6   1     2215.95     2637.86    139.42 o 
   1   6   1     4186.39     4880.11    245.31 o 
   2   6   1     1241.96     1531.50     91.30 o 
   3   6   1     3989.40     4103.45    213.34 o 
   4   6   1      598.26      586.00     54.18 o 
   5   6   1       80.15       61.40     39.62 o 
   6   6   1      902.29     1017.47    117.36 o 
   7   6   1     2426.17     2432.29    215.93 o 
   8   6   1      286.15      291.66    100.07 o 
   9   6   1      855.50      998.15    173.84 o 
  10   6   1      199.87      250.26    148.05 o 
  11   6   1      143.70      172.84    297.70 o 
 -11   7   1       12.70     -161.12    146.01 o 
 -10   7   1      459.66      445.22    148.20 o 
  -9   7   1      620.72      774.56    150.66 o 
  -8   7   1      197.24      308.53    100.28 o 
  -7   7   1       52.59       50.32     72.82 o 
  -6   7   1     7482.25     7609.39    501.55 o 
  -5   7   1        7.49       71.59     51.47 o 
  -4   7   1    17416.24    16560.52    893.08 o 
  -3   7   1      310.85      448.98     48.79 o 
  -2   7   1     6566.59     5828.49    292.92 o 
  -1   7   1     5899.34     6401.29    320.04 o 
   0   7   1     6239.73     6322.16    315.88 o 
   1   7   1       38.29       17.23     21.30 o 
   2   7   1     1488.08     1703.47    100.17 o 
   3   7   1     9337.32     9380.11    463.73 o 
   4   7   1      582.44      546.95     54.77 o 
   5   7   1      157.33      231.89     57.24 o 
   6   7   1    15634.85    15612.83   1270.75 o 
   7   7   1     2268.66     2122.21    192.37 o 
   8   7   1      376.81      612.06    120.78 o 
   9   7   1      420.74      573.03    199.52 o 
  10   7   1     2802.64     3277.60    345.69 o 
 -10   8   1      528.18      532.35    143.51 o 
  -9   8   1       25.65       -2.79    100.08 o 
  -8   8   1      566.20      492.38    154.22 o 
  -7   8   1      365.47      525.70    109.48 o 
  -6   8   1     3732.18     3715.28    270.24 o 
  -5   8   1        1.04       13.56     75.34 o 
  -4   8   1     1145.94     1444.51    116.39 o 
  -3   8   1        5.18       23.97     38.80 o 
  -2   8   1     8513.54     9471.31    468.41 o 
  -1   8   1      693.39      820.17     62.37 o 
   0   8   1     2928.41     3460.54    184.44 o 
   1   8   1      755.74      826.88     63.00 o 
   2   8   1     4247.71     4830.18    249.48 o 
   3   8   1     2271.23     2279.39    133.40 o 
   4   8   1     1770.19     1903.65    133.64 o 
   5   8   1       12.42        5.41     62.83 o 
   6   8   1      231.35      236.60     81.37 o 
   7   8   1      442.34      480.36    105.39 o 
   8   8   1       90.45      239.84    102.76 o 
   9   8   1        0.12      114.67    123.60 o 
  10   8   1      335.90      537.30    172.91 o 
 -10   9   1        0.54     -163.99    131.08 o 
  -9   9   1     1060.38     1465.70    249.01 o 
  -8   9   1       21.08       53.58     96.01 o 
  -7   9   1     3350.37     3533.09    276.63 o 
  -6   9   1      155.03      158.85     78.34 o 
  -5   9   1       51.97      -21.65     51.06 o 
  -4   9   1      530.28      671.15     80.16 o 
  -3   9   1     2420.09     2538.98    232.96 o 
  -2   9   1      839.51      930.25     76.16 o 
  -1   9   1     2148.33     1940.10    115.73 o 
   0   9   1      764.68      891.77     74.24 o 
   1   9   1    20217.89    19561.90    948.13 o 
   2   9   1     1372.92     1586.48    101.43 o 
   3   9   1     1008.47      915.56     74.38 o 
   4   9   1      152.66      134.34     59.25 o 
   5   9   1    10308.38     9609.17    771.44 o 
   6   9   1     1299.12     1218.46    150.61 o 
   7   9   1     1008.24      898.30    132.78 o 
   8   9   1       21.00      -40.67     97.08 o 
   9   9   1      407.31      478.42    139.85 o 
  10   9   1      318.83      115.68    213.06 o 
 -10  10   1       36.93      -93.38    252.46 o 
  -9  10   1       17.05      -68.81    129.74 o 
  -8  10   1     1637.91     1409.01    276.39 o 
  -7  10   1      417.42      385.34    134.57 o 
  -6  10   1      457.96      559.84    130.60 o 
  -5  10   1      833.05      858.52    142.12 o 
  -4  10   1     1044.04     1113.00    125.97 o 
  -3  10   1      467.41      493.36     93.17 o 
  -2  10   1     6090.93     6542.82    336.68 o 
  -1  10   1     5371.15     5565.85    287.75 o 
   0  10   1      126.08      260.15     58.11 o 
   1  10   1       15.28       79.13     33.58 o 
   2  10   1     6213.29     6346.02    326.62 o 
   3  10   1      356.84      447.15     56.00 o 
   4  10   1      117.03      169.31     65.10 o 
   5  10   1      590.86      503.60    125.87 o 
   6  10   1       13.04      -36.05     75.16 o 
   7  10   1       17.25      -20.68     86.89 o 
   8  10   1        2.00       90.05    105.31 o 
   9  10   1       22.56      -86.18    113.40 o 
  -9  11   1      710.68      770.10    229.94 o 
  -8  11   1       92.03      127.26    133.12 o 
  -7  11   1      876.71     1066.44    180.58 o 
  -6  11   1     1905.05     2066.36    235.77 o 
  -5  11   1      360.54      275.25    115.26 o 
  -4  11   1     2277.25     2345.53    200.07 o 
  -3  11   1      681.45      755.10    140.24 o 
  -2  11   1      998.65     1282.05    127.16 o 
  -1  11   1      245.65      408.01     61.06 o 
   0  11   1      330.77      396.73     61.74 o 
   1  11   1     4003.50     4170.04    249.37 o 
   2  11   1     1664.45     1476.51    100.80 o 
   3  11   1     1481.85     1396.01    116.17 o 
   4  11   1       13.53       35.25     63.01 o 
   5  11   1      647.89      743.78    123.78 o 
   6  11   1     3855.79     3382.03    272.78 o 
   7  11   1       33.29       32.71     97.09 o 
   8  11   1      131.62      -75.20    125.98 o 
   9  11   1       75.26       94.85    202.91 o 
  -9  12   1      143.75        2.45    242.15 o 
  -8  12   1      144.80       86.27    154.30 o 
  -7  12   1     1849.24     1659.68    227.48 o 
  -6  12   1      142.16       83.43    124.49 o 
  -5  12   1       33.43       44.35    103.14 o 
  -4  12   1      196.97      126.23     81.90 o 
  -3  12   1     6091.08     6178.13    577.40 o 
  -2  12   1      796.87      829.71    127.94 o 
  -1  12   1      148.74      135.75     53.77 o 
   0  12   1       77.10      172.48     55.69 o 
   1  12   1     2477.23     2640.70    198.23 o 
   2  12   1      806.80      774.33    103.17 o 
   3  12   1      340.93      461.45    100.18 o 
   4  12   1      119.04      144.99    124.38 o 
   5  12   1      838.07     1108.88    286.97 o 
   6  12   1       10.02      -42.22    144.86 o 
   7  12   1      519.99      824.28    293.00 o 
   8  12   1      151.33      217.70    203.41 o 
  -8  13   1      473.13       48.65    407.73 o 
  -7  13   1      117.83      153.37    213.96 o 
  -6  13   1      155.73      171.47    127.34 o 
  -5  13   1      433.62      504.23    133.74 o 
  -4  13   1     1213.98     1472.84    304.10 o 
  -3  13   1     1517.02     1617.09    182.58 o 
  -2  13   1      365.33      313.31     86.99 o 
  -1  13   1       41.69       -1.34     63.34 o 
   0  13   1      316.61      330.06     82.82 o 
   1  13   1     1072.89     1087.69    124.52 o 
   2  13   1        2.95       27.48     86.12 o 
   3  13   1      413.12      246.51    122.03 o 
   4  13   1      293.21      255.30    122.09 o 
   5  13   1      363.51      183.00    194.99 o 
   6  13   1       62.07     -259.01    348.45 o 
   7  13   1      930.89      675.33    308.56 o 
  -7  14   1      277.43       73.34    348.52 o 
  -6  14   1      506.98      575.52    221.54 o 
  -5  14   1      562.11      397.04    365.65 o 
  -4  14   1     2221.14     2522.23    354.69 o 
  -3  14   1     1400.97     1877.26    265.98 o 
  -2  14   1     3024.49     2725.99    268.57 o 
  -1  14   1      268.09      481.78    128.31 o 
   0  14   1      243.50      256.57    103.59 o 
   1  14   1       10.23       10.74    105.06 o 
   2  14   1     3046.43     2555.66    430.63 o 
   3  14   1      186.05      308.54    142.47 o 
   4  14   1       54.84      113.84    110.67 o 
   5  14   1      717.68     1195.17    326.04 o 
   6  14   1      404.29      355.91    212.32 o 
  -5  15   1        0.36     -275.22    183.48 o 
  -4  15   1        0.25     -321.17    214.11 o 
  -3  15   1        8.89       94.82    149.69 o 
  -2  15   1       90.55      -48.17    124.81 o 
  -1  15   1      508.54      483.78    131.55 o 
   0  15   1       45.42      177.80    156.10 o 
   1  15   1       64.35      130.45    146.52 o 
   2  15   1      459.09      299.02    237.45 o 
   3  15   1      531.88      283.61    177.93 o 
   4  15   1        6.33      138.17    191.91 o 
   5  15   1      562.72      348.57    244.89 o 
  -5  16   1      317.90       64.56    270.73 o 
  -4  16   1      320.26     -143.75    204.49 o 
  -3  16   1      446.16       52.86    202.19 o 
  -2  16   1        8.15      333.87    174.57 o 
  -1  16   1      357.63      454.36    196.39 o 
   0  16   1     1720.02     1997.16    303.25 o 
   1  16   1      415.34      603.36    188.01 o 
   2  16   1      614.39      540.97    233.78 o 
   3  16   1       25.88     -296.83    332.31 o 
  -3  17   1        1.05     -298.24    198.83 o 
  -2  17   1        2.06      -38.93    155.73 o 
  -1  17   1       60.48        7.61    247.42 o 
   0  17   1      359.57      710.65    216.37 o 
   1  17   1       59.26      206.55    169.94 o 
   3  17   1        1.31     -334.23    222.82 o 
 -12   0   2        3.95      252.70    276.07 o 
 -10   0   2    13104.66    14498.94   1868.22 o 
  -8   0   2      319.53      377.23    103.97 o 
  -6   0   2    28998.45    28049.62   1907.16 o 
  -4   0   2     1583.02     2289.69    183.72 o 
  -2   0   2       25.69      270.27     82.62 o 
   0   0   2    11457.07    11038.44    926.93 o 
   2   0   2    74460.02    65631.23   5472.20 o 
   4   0   2      698.32      252.62     80.82 o 
   6   0   2    17852.59    16029.78   1376.54 o 
   8   0   2      250.85       89.27    106.20 o 
  10   0   2      208.49      172.44    153.10 o 
 -12   1   2      619.64     1076.54    268.41 o 
 -11   1   2       19.57      164.99    176.04 o 
 -10   1   2      505.05      801.51    203.95 o 
  -9   1   2     1009.06     1029.17    144.80 o 
  -8   1   2     3197.99     3176.22    220.59 o 
  -7   1   2      446.12      519.09     65.59 o 
  -6   1   2     2460.06     2381.38    143.84 o 
  -5   1   2     1798.93     1622.36    101.24 o 
  -4   1   2       18.43       56.08     20.36 o 
  -3   1   2       72.99       67.55     16.34 o 
  -2   1   2      565.84     1001.96     67.45 o 
  -1   1   2     4216.28     4329.08    233.63 o 
   0   1   2     5127.32     4630.99    248.34 o 
   1   1   2       29.56      298.85     31.38 o 
   2   1   2    18880.97    17879.67    942.75 o 
   3   1   2    21627.26    22760.86   1196.16 o 
   4   1   2    10590.04    10046.15    493.60 o 
   5   1   2     6994.96     8173.67    411.66 o 
   6   1   2      425.58      495.24     78.08 o 
   7   1   2     2483.60     2404.11    210.08 o 
   8   1   2     1308.37     1605.99    161.85 o 
   9   1   2     3104.31     2751.18    237.68 o 
  10   1   2      594.03      579.97    163.60 o 
  11   1   2        6.61       54.26    219.15 o 
 -12   2   2      518.53      738.84    348.72 o 
 -11   2   2     2136.12     2052.12    326.48 o 
 -10   2   2      102.00      110.50    150.15 o 
  -9   2   2     2091.21     2251.12    204.37 o 
  -8   2   2     8117.54     8557.17    496.28 o 
  -7   2   2      123.32      126.84     41.94 o 
  -6   2   2     1541.23     1277.32     90.20 o 
  -5   2   2    25892.48    24301.58   1163.12 o 
  -4   2   2     8326.95     8616.39    425.45 o 
  -3   2   2     4777.02     3586.27    184.57 o 
  -2   2   2     2210.15     2347.33    155.92 o 
  -1   2   2    15773.96    14065.63    673.69 o 
   0   2   2     1152.56     1337.04     78.92 o 
   1   2   2     1571.29     1879.16    109.99 o 
   2   2   2      561.42      378.95     37.17 o 
   3   2   2      793.73      880.55    106.14 o 
   4   2   2    11773.98    11269.38    680.93 o 
   5   2   2      147.45       91.73     40.78 o 
   6   2   2     1532.73     1507.65    126.56 o 
   7   2   2     8905.93     8448.26    539.83 o 
   8   2   2     1145.53     1456.54    153.67 o 
   9   2   2      585.90      722.91    155.77 o 
  10   2   2       67.28       78.36    131.02 o 
  11   2   2     1742.45     1952.43    630.96 o 
 -12   3   2        1.12       91.36    272.37 o 
 -11   3   2      131.32      108.50    187.44 o 
 -10   3   2     1044.63     1355.80    182.92 o 
  -9   3   2      233.10      190.57    110.70 o 
  -8   3   2       29.25       11.76     64.20 o 
  -7   3   2      623.99      703.91     86.29 o 
  -6   3   2     1910.50     1984.74    122.42 o 
  -5   3   2     4381.94     4450.91    232.46 o 
  -4   3   2      146.57       63.27     21.20 o 
  -3   3   2     7063.11     6354.32    350.13 o 
  -2   3   2    51314.77    49231.95   2915.04 o 
  -1   3   2    19569.61    18699.89    978.79 o 
   0   3   2      924.41      591.45     38.80 o 
   1   3   2     5254.16     4854.76    261.98 o 
   2   3   2     9714.43    10133.25    541.72 o 
   3   3   2       32.05       65.44     26.23 o 
   4   3   2     6170.85     6757.56    373.80 o 
   5   3   2       91.01      125.03     42.79 o 
   6   3   2      841.67     1056.28    112.65 o 
   7   3   2     3005.43     3141.49    242.71 o 
   8   3   2     6327.92     5901.22    404.34 o 
   9   3   2     1907.76     2018.22    433.50 o 
  10   3   2       11.98       40.37    132.86 o 
  11   3   2      812.98      616.84    275.94 o 
 -12   4   2      269.86      641.45    327.13 o 
 -11   4   2       31.90      189.39    197.84 o 
 -10   4   2     1696.23     1998.45    264.92 o 
  -9   4   2     2984.59     2753.81    234.74 o 
  -8   4   2       18.18        0.61     66.42 o 
  -7   4   2     3458.35     3375.72    217.06 o 
  -6   4   2     1294.29     1517.45    121.36 o 
  -5   4   2     1025.33     1493.30     94.34 o 
  -4   4   2     7488.91     7536.50    375.35 o 
  -3   4   2    32353.99    32676.91   1727.64 o 
  -2   4   2      736.42      594.83     49.04 o 
  -1   4   2    11970.19    11285.33    544.89 o 
   0   4   2    11495.81    11139.04    538.69 o 
   1   4   2     7718.06     7430.09    443.61 o 
   2   4   2     3059.12     2670.57    141.33 o 
   3   4   2     1254.68     1269.69     79.41 o 
   4   4   2      252.95      169.20     39.86 o 
   5   4   2       52.99       91.25     41.58 o 
   6   4   2        7.17       85.30     48.63 o 
   7   4   2      798.85      852.48     97.51 o 
   8   4   2     1235.10     1193.99    171.99 o 
   9   4   2     1240.33     1723.15    224.16 o 
  10   4   2       45.72      -75.14    128.35 o 
  11   4   2       85.38        4.93    205.34 o 
 -11   5   2        3.32        7.88    118.59 o 
 -10   5   2       38.45      -71.63     92.69 o 
  -9   5   2     2987.82     3128.02    254.83 o 
  -8   5   2     1036.06     1055.87    129.35 o 
  -7   5   2     3510.26     3525.47    229.19 o 
  -6   5   2     1659.71     1592.34    127.23 o 
  -5   5   2      566.09      465.86     63.17 o 
  -4   5   2     7751.44     7731.32    429.88 o 
  -3   5   2    14735.07    15650.04    757.27 o 
  -2   5   2     2727.29     2764.46    159.50 o 
  -1   5   2    16045.22    18305.66    960.42 o 
   0   5   2     1417.46     1343.29     82.90 o 
   1   5   2     1599.34     2462.26    131.19 o 
   2   5   2     2293.04     2601.77    139.81 o 
   3   5   2    25812.89    24384.86   1171.55 o 
   4   5   2     1075.34     1050.94    128.68 o 
   5   5   2      318.65      245.99     86.48 o 
   6   5   2     5375.14     5325.16    314.42 o 
   7   5   2     7042.37     6907.15    406.00 o 
   8   5   2      982.74      829.85    236.06 o 
   9   5   2      353.94      412.89    141.12 o 
  10   5   2      551.98      550.85    175.35 o 
 -11   6   2       64.48      199.01    143.48 o 
 -10   6   2       67.82      -24.11    101.09 o 
  -9   6   2     1581.57     1609.91    172.29 o 
  -8   6   2     5862.24     5411.67    373.42 o 
  -7   6   2     3326.60     3317.94    244.76 o 
  -6   6   2     1559.06     1753.34    138.76 o 
  -5   6   2      176.77      168.36     51.31 o 
  -4   6   2     3567.31     3882.85    233.01 o 
  -3   6   2      715.56     1073.23     73.01 o 
  -2   6   2     5515.85     6022.52    299.62 o 
  -1   6   2     2136.68     2435.05    140.78 o 
   0   6   2      964.31      941.34     61.80 o 
   1   6   2     8876.66     8583.93    422.25 o 
   2   6   2     1832.13     1686.60     99.91 o 
   3   6   2     3764.46     3234.64    174.80 o 
   4   6   2     1936.05     2101.18    141.82 o 
   5   6   2     1406.46     1330.17    133.65 o 
   6   6   2        3.59       55.97     53.59 o 
   7   6   2     2039.80     1922.27    242.84 o 
   8   6   2      259.52      203.54    112.32 o 
   9   6   2      129.15      127.21    126.95 o 
  10   6   2     1349.52     1058.65    209.15 o 
 -11   7   2     1220.27     1373.48    255.64 o 
 -10   7   2       47.73       73.38    107.14 o 
  -9   7   2     1737.02     2101.54    203.98 o 
  -8   7   2        1.59      -38.56     76.82 o 
  -7   7   2     4787.79     4787.88    330.66 o 
  -6   7   2      435.14      502.61     80.45 o 
  -5   7   2     4391.89     4463.03    270.06 o 
  -4   7   2       24.50       -2.42     37.43 o 
  -3   7   2      697.68      985.50     71.81 o 
  -2   7   2     9141.73    10523.83    515.78 o 
  -1   7   2        5.33       60.66     21.81 o 
   0   7   2      109.88      320.81     35.21 o 
   1   7   2    16632.17    15707.27    762.01 o 
   2   7   2     6557.37     7207.65    360.54 o 
   3   7   2     5316.34     4484.66    235.06 o 
   4   7   2     1900.42     1765.17    126.51 o 
   5   7   2     8407.03     7965.61    448.82 o 
   6   7   2      757.90      781.52    110.18 o 
   7   7   2        1.15      -35.48     76.82 o 
   8   7   2      752.68      876.63    347.67 o 
   9   7   2      640.29      446.26    150.82 o 
  10   7   2        1.15      102.09    149.75 o 
 -11   8   2     1420.71     1207.92    328.44 o 
 -10   8   2        4.03       85.35    131.49 o 
  -9   8   2       65.72       -3.47    107.75 o 
  -8   8   2      112.23      140.06     93.60 o 
  -7   8   2     5291.84     5451.35    498.48 o 
  -6   8   2     2369.17     2509.49    184.07 o 
  -5   8   2      495.25      691.67     84.21 o 
  -4   8   2      604.77      602.76     73.27 o 
  -3   8   2     3058.86     3609.56    218.33 o 
  -2   8   2     2952.42     3119.61    182.58 o 
  -1   8   2     1666.75     1826.93    109.11 o 
   0   8   2     4456.93     4535.00    235.14 o 
   1   8   2      940.59     1006.99     70.05 o 
   2   8   2       16.44       43.99     37.55 o 
   3   8   2     3098.17     3050.91    170.24 o 
   4   8   2        2.29       54.83     43.69 o 
   5   8   2     3488.34     3318.64    210.54 o 
   6   8   2      295.49      309.66     87.70 o 
   7   8   2      381.78      288.41     98.08 o 
   8   8   2      799.92      673.43    189.46 o 
   9   8   2     1105.63      786.61    195.96 o 
  10   8   2      537.78      689.57    233.08 o 
 -10   9   2       27.39       -8.88    140.48 o 
  -9   9   2       23.07       75.57    208.47 o 
  -8   9   2      346.76      573.70    144.49 o 
  -7   9   2      103.34      156.36    104.83 o 
  -6   9   2      974.55      901.99    145.00 o 
  -5   9   2      621.55      703.72    105.59 o 
  -4   9   2    10591.42    11253.72    801.71 o 
  -3   9   2       96.28      177.39     71.04 o 
  -2   9   2     1566.00     1544.21    121.90 o 
  -1   9   2      185.84      195.42     37.90 o 
   0   9   2    14574.27    14736.80    719.83 o 
   1   9   2      917.85      922.21     75.48 o 
   2   9   2     1160.79     1328.58     91.44 o 
   3   9   2       22.62       29.73     35.94 o 
   4   9   2     2283.46     2140.25    151.83 o 
   5   9   2      362.90      256.11     78.40 o 
   6   9   2     4016.27     4280.79    315.95 o 
   7   9   2       64.70      -25.41     88.59 o 
   8   9   2      520.20      651.74    188.67 o 
   9   9   2        0.95      -72.91    132.36 o 
 -10  10   2      161.75       80.88    147.14 o 
  -9  10   2      375.48      540.14    165.59 o 
  -8  10   2      335.55      294.45    133.81 o 
  -7  10   2     1680.98     1809.89    229.17 o 
  -6  10   2     1774.79     1770.42    206.24 o 
  -5  10   2       76.78      103.96     75.73 o 
  -4  10   2      421.74      429.71     90.77 o 
  -3  10   2     3697.46     3797.41    290.55 o 
  -2  10   2     6075.56     6275.65    463.57 o 
  -1  10   2       22.81      116.65     44.63 o 
   0  10   2       17.72       69.57     40.27 o 
   1  10   2      714.08      925.46     86.17 o 
   2  10   2     1582.00     1480.24    113.26 o 
   3  10   2      726.23      774.10     78.47 o 
   4  10   2       70.74       26.74     57.62 o 
   5  10   2      809.55      608.77    101.92 o 
   6  10   2     2118.61     1939.67    206.61 o 
   7  10   2      147.61      226.59    107.07 o 
   8  10   2       21.64       35.55    111.79 o 
   9  10   2     1103.52     1280.98    322.68 o 
  -9  11   2      432.44      637.46    208.62 o 
  -8  11   2      115.20       57.31    122.80 o 
  -7  11   2      142.97      361.17    130.37 o 
  -6  11   2      460.15      418.72    130.76 o 
  -5  11   2      435.78      615.69    115.87 o 
  -4  11   2      206.41      155.51    108.33 o 
  -3  11   2     2192.15     2417.63    201.57 o 
  -2  11   2     3213.90     3123.44    263.78 o 
  -1  11   2       32.72       83.00     47.33 o 
   0  11   2      413.34      479.32     68.17 o 
   1  11   2     8638.53     8433.07    468.51 o 
   2  11   2     1390.43     1565.80    120.72 o 
   3  11   2       61.62       40.77     55.54 o 
   4  11   2        1.03      120.75     84.68 o 
   5  11   2     1410.91     1361.12    172.43 o 
   6  11   2      126.96      -25.32     97.70 o 
   7  11   2       59.21     -161.42    107.62 o 
   8  11   2      184.98      372.73    215.65 o 
  -9  12   2        0.00      -11.45    238.17 o 
  -8  12   2     2248.80     2321.35    279.45 o 
  -7  12   2      567.02      882.70    175.43 o 
  -6  12   2        3.47       -4.94    114.90 o 
  -5  12   2        4.68      -13.95    123.20 o 
  -4  12   2     2019.47     2420.18    217.37 o 
  -3  12   2      776.43      990.07    129.62 o 
  -2  12   2      566.51      482.69    100.17 o 
  -1  12   2      162.64      191.71     68.43 o 
   0  12   2      291.01      271.56     71.32 o 
   1  12   2      596.73      558.05     75.48 o 
   2  12   2     4064.40     3980.10    295.58 o 
   3  12   2      440.78      500.09    108.50 o 
   4  12   2      369.64      394.16    104.43 o 
   5  12   2      960.41     1182.55    165.48 o 
   6  12   2      852.82      731.56    159.69 o 
   7  12   2      210.66      148.44    189.09 o 
   8  12   2      438.30     -317.20    293.76 o 
  -8  13   2      496.65      111.65    188.50 o 
  -7  13   2      797.30      850.82    459.21 o 
  -6  13   2      566.10      701.37    397.32 o 
  -5  13   2        2.59     -103.16    106.70 o 
  -4  13   2     1001.82     1197.04    156.63 o 
  -3  13   2      464.06      547.88    110.20 o 
  -2  13   2     1126.28     1018.18    144.62 o 
  -1  13   2      785.10      662.35    112.28 o 
   0  13   2      499.35      419.99     81.15 o 
   1  13   2       49.18       67.06     54.08 o 
   2  13   2     4707.29     5205.14    500.34 o 
   3  13   2     1499.95     1341.69    246.62 o 
   4  13   2      351.77      163.04    120.12 o 
   5  13   2       17.04      -46.43    118.04 o 
   6  13   2     2008.56     1840.01    319.67 o 
   7  13   2      145.26      -56.70    322.61 o 
  -7  14   2      967.31      400.60    217.64 o 
  -6  14   2      440.29      224.67    319.59 o 
  -5  14   2      562.12      556.57    155.90 o 
  -4  14   2        1.07     -109.66    129.96 o 
  -3  14   2     3030.38     2994.53    255.60 o 
  -2  14   2       12.99       42.56     87.55 o 
  -1  14   2      153.02      201.87     87.60 o 
   0  14   2     1123.48     1371.24    173.12 o 
   1  14   2     1043.83      948.17    140.99 o 
   2  14   2      375.82      287.79    126.76 o 
   3  14   2       50.75       23.05    101.15 o 
   4  14   2     1247.01      862.15    411.02 o 
   5  14   2        0.74       74.64    188.96 o 
   6  14   2       27.47      -13.25    183.36 o 
  -6  15   2      148.68      474.83    295.13 o 
  -5  15   2      148.13     -203.09    493.13 o 
  -4  15   2       11.74     -110.91    181.37 o 
  -3  15   2      742.32      652.96    176.09 o 
  -2  15   2     1236.17     1533.14    220.27 o 
  -1  15   2       59.16      224.63    142.57 o 
   0  15   2     1020.88     1017.25    188.94 o 
   1  15   2      792.17      649.92    175.94 o 
   2  15   2      464.03       58.60    167.64 o 
   3  15   2      206.54      117.70    122.43 o 
   4  15   2      909.58      598.03    173.16 o 
   5  15   2       30.62       63.06    203.42 o 
  -5  16   2      791.49     1551.09    409.59 o 
  -4  16   2      430.21      251.89    288.38 o 
  -3  16   2      275.82      243.35    170.08 o 
  -2  16   2      325.71      252.17    200.01 o 
  -1  16   2      864.45     1089.55    239.06 o 
   0  16   2       89.37      206.44    256.81 o 
   1  16   2      109.71       96.43    208.08 o 
   2  16   2       11.26       99.59    159.69 o 
   3  16   2        1.73      -15.97    142.90 o 
   4  16   2       48.65     -210.07    188.69 o 
  -3  17   2        4.02       65.33    172.60 o 
  -2  17   2       11.04      -84.26    179.52 o 
  -1  17   2      544.60      483.89    266.40 o 
   0  17   2        8.44        0.27    229.74 o 
   1  17   2      150.00       45.10    222.27 o 
 -11   0   3     4647.51     5077.25    774.00 o 
  -9   0   3     1149.81     1423.75    255.98 o 
  -7   0   3     3504.23     4285.91    342.33 o 
  -5   0   3     6610.35     5663.01    413.27 o 
  -3   0   3     4587.25     3702.66    272.07 o 
  -1   0   3    17782.94    15939.78   1086.66 o 
   1   0   3    14930.84    13330.80    910.67 o 
   3   0   3      196.09      446.19     68.90 o 
   5   0   3     6012.36     6479.78    901.79 o 
   7   0   3    10623.67    10008.09    896.34 o 
   9   0   3      551.44      244.09    160.79 o 
 -12   1   3       22.79      170.15    189.61 o 
 -11   1   3     1711.88     1997.40    300.85 o 
 -10   1   3      133.64      378.34    164.03 o 
  -9   1   3      486.31      504.65    129.29 o 
  -8   1   3       98.17       38.20     59.54 o 
  -7   1   3       61.85       89.52     37.09 o 
  -6   1   3     9103.36     9107.22    458.50 o 
  -5   1   3     3225.00     2733.96    157.43 o 
  -4   1   3     1402.70     1378.52     85.82 o 
  -3   1   3     9500.28     7920.02    391.14 o 
  -2   1   3    17759.84    18534.99    973.75 o 
  -1   1   3    58466.04    46109.11   2690.10 o 
   0   1   3     8011.71     9974.90    483.34 o 
   1   1   3     4436.10     3314.71    168.87 o 
   2   1   3     3659.08     4775.13    239.96 o 
   3   1   3    10143.50    10367.77    506.00 o 
   4   1   3     9247.85     8793.53    539.57 o 
   5   1   3      365.72      487.66     64.65 o 
   6   1   3     1312.50     1373.11    132.62 o 
   7   1   3     2286.20     2144.25    188.88 o 
   8   1   3     1075.78     1180.32    147.75 o 
   9   1   3     1302.10     1415.26    168.91 o 
  10   1   3      231.99      544.23    161.55 o 
 -12   2   3       56.02      173.80    182.85 o 
 -11   2   3      287.38      590.69    196.35 o 
 -10   2   3     5643.30     5957.91    595.02 o 
  -9   2   3     3623.69     4102.44    305.43 o 
  -8   2   3       52.53      -15.07     56.26 o 
  -7   2   3      119.76      144.85     53.07 o 
  -6   2   3    13456.04    12505.98    611.73 o 
  -5   2   3      124.12      125.98     26.90 o 
  -4   2   3      677.83     1008.90     81.37 o 
  -3   2   3      293.83      290.33     35.58 o 
  -2   2   3       56.56      265.76     46.23 o 
  -1   2   3    10394.58    10765.79    522.74 o 
   0   2   3     1331.71     1215.81     69.85 o 
   1   2   3     4690.50     4992.94    250.18 o 
   2   2   3     2371.74     1934.89    119.73 o 
   3   2   3    13685.57    13162.57    704.91 o 
   4   2   3     5753.50     5259.56    296.04 o 
   5   2   3      654.99      850.98     84.87 o 
   6   2   3     5462.50     5111.03    346.27 o 
   7   2   3     3789.01     3504.17    261.51 o 
   8   2   3      551.16      520.89    108.91 o 
   9   2   3     2020.67     1709.81    185.44 o 
  10   2   3      537.65      341.97    154.32 o 
  11   2   3       21.74       22.34    219.67 o 
 -12   3   3       63.48       78.48    263.32 o 
 -11   3   3      197.55      512.06    195.61 o 
 -10   3   3      661.04      847.77    177.75 o 
  -9   3   3       31.87       38.65     76.82 o 
  -8   3   3     4331.75     4127.10    388.50 o 
  -7   3   3     4202.15     3840.31    396.80 o 
  -6   3   3     8870.03     7789.23    457.32 o 
  -5   3   3      767.61      856.78     65.16 o 
  -4   3   3     3083.91     2679.95    166.83 o 
  -3   3   3    16960.51    16889.35    903.32 o 
  -2   3   3     3699.21     3633.28    186.14 o 
  -1   3   3    14113.26    16241.02    851.11 o 
   0   3   3     3103.77     3544.09    180.70 o 
   1   3   3     5097.73     6592.63    353.56 o 
   2   3   3     8764.36     8563.91    463.52 o 
   3   3   3    12750.06    12702.83    682.48 o 
   4   3   3    10769.77     9853.50    538.57 o 
   5   3   3      193.20      131.72     54.13 o 
   6   3   3     6103.31     5669.68    378.14 o 
   7   3   3      993.16     1062.01    128.44 o 
   8   3   3     1742.65     2029.73    190.21 o 
   9   3   3      287.27      254.11    132.20 o 
  10   3   3      300.08      263.23    156.28 o 
 -12   4   3      230.23      148.39    265.79 o 
 -11   4   3      585.08      303.28    213.09 o 
 -10   4   3      168.58      219.05    102.45 o 
  -9   4   3     3328.03     3293.36    327.12 o 
  -8   4   3     4403.04     4467.75    293.25 o 
  -7   4   3      458.99      273.17     68.86 o 
  -6   4   3      705.53      723.25     79.22 o 
  -5   4   3    17955.95    16819.76   1008.88 o 
  -4   4   3    17221.47    16261.94    875.51 o 
  -3   4   3      866.38      688.02     73.22 o 
  -2   4   3      414.02      340.51     29.40 o 
  -1   4   3     4146.09     4556.54    250.22 o 
   0   4   3     1684.66     1794.00     98.27 o 
   1   4   3     1259.87     1757.70     97.69 o 
   2   4   3      284.94      361.04     37.72 o 
   3   4   3     8803.50     8210.28    450.86 o 
   4   4   3     4004.61     3758.85    224.75 o 
   5   4   3     1019.40     1011.57    149.06 o 
   6   4   3        5.56       53.99     51.25 o 
   7   4   3     4234.82     3983.77    288.61 o 
   8   4   3     3510.47     3281.51    380.63 o 
   9   4   3       63.44       64.23    196.59 o 
  10   4   3       54.76     -203.28    135.52 o 
 -12   5   3      373.32     1162.41    378.06 o 
 -11   5   3      544.17     1079.98    422.02 o 
 -10   5   3      500.84      551.83    120.77 o 
  -9   5   3      938.06     1114.93    140.50 o 
  -8   5   3     2436.14     2636.66    208.11 o 
  -7   5   3      442.78      405.02     73.29 o 
  -6   5   3      287.86      408.49     66.17 o 
  -5   5   3     1820.71     1950.14    140.21 o 
  -4   5   3     1268.11     1543.60    113.09 o 
  -3   5   3    11728.53    13701.23    740.06 o 
  -2   5   3    14974.55    15092.01    807.08 o 
  -1   5   3     1044.69     2018.78    123.60 o 
   0   5   3      598.48     1305.97     77.41 o 
   1   5   3    20416.73    20334.55   1067.72 o 
   2   5   3    17446.45    16627.96    805.65 o 
   3   5   3     1469.23     1233.29     94.50 o 
   4   5   3       18.42        0.53     37.04 o 
   5   5   3     1743.02     1630.03    127.12 o 
   6   5   3     1451.61     1410.73    125.05 o 
   7   5   3        2.47      -64.28     66.43 o 
   8   5   3      304.60      564.85    142.28 o 
   9   5   3      170.23      206.42    133.90 o 
  10   5   3       96.39      238.81    156.96 o 
 -11   6   3      188.88      194.57    134.68 o 
 -10   6   3     2001.32     2416.28    279.52 o 
  -9   6   3     1364.86     1487.96    166.31 o 
  -8   6   3       79.84      147.21     78.85 o 
  -7   6   3     3504.97     3319.11    225.84 o 
  -6   6   3       41.58      100.14     51.14 o 
  -5   6   3      100.56       64.64     45.71 o 
  -4   6   3     4241.84     4007.99    239.20 o 
  -3   6   3     5879.03     6423.37    360.34 o 
  -2   6   3    19323.95    18729.26   1115.84 o 
  -1   6   3      645.77      611.73     45.13 o 
   0   6   3     2218.54     1454.07     84.78 o 
   1   6   3     1230.52     1556.54     92.34 o 
   2   6   3    12066.58    12036.54    642.50 o 
   3   6   3     1752.91     2013.02    135.88 o 
   4   6   3        6.38       29.78     39.94 o 
   5   6   3     3611.82     3366.56    213.71 o 
   6   6   3      106.61       52.03     57.61 o 
   7   6   3      517.73      548.52    130.59 o 
   8   6   3     2692.76     2558.39    284.98 o 
   9   6   3     1756.74     1581.24    235.83 o 
  10   6   3      382.29      655.26    182.43 o 
 -11   7   3        3.32      -20.94    126.31 o 
 -10   7   3      992.36     1272.74    217.63 o 
  -9   7   3        8.00      -59.14     90.21 o 
  -8   7   3        0.25       19.72     85.43 o 
  -7   7   3     1536.97     1616.58    142.10 o 
  -6   7   3        3.38       14.19     59.74 o 
  -5   7   3        3.54       16.72     46.83 o 
  -4   7   3     7387.74     7573.36    482.12 o 
  -3   7   3     1938.76     1966.75    131.86 o 
  -2   7   3      312.33      314.09     50.19 o 
  -1   7   3       34.32      135.45     33.63 o 
   0   7   3    23052.53    22799.71   1099.29 o 
   1   7   3      183.62      230.82     47.54 o 
   2   7   3        6.51       28.82     33.05 o 
   3   7   3     1769.91     1596.12    116.39 o 
   4   7   3     1192.37     1268.48    106.34 o 
   5   7   3      536.27      602.36     80.99 o 
   6   7   3      928.29      926.77    115.53 o 
   7   7   3      921.36      863.82    131.98 o 
   8   7   3      325.26      559.73    162.87 o 
   9   7   3       92.05       56.35    137.65 o 
  10   7   3      860.55      934.45    465.72 o 
 -11   8   3      151.71      118.69    172.69 o 
 -10   8   3      103.64       27.44    113.42 o 
  -9   8   3     1022.07     1192.45    179.11 o 
  -8   8   3     1886.32     1838.20    210.22 o 
  -7   8   3     2739.64     2889.07    268.52 o 
  -6   8   3     1266.26     1239.78    141.48 o 
  -5   8   3     1379.22     1387.75    159.12 o 
  -4   8   3      169.25      303.84     89.29 o 
  -3   8   3     2348.20     2458.90    188.24 o 
  -2   8   3     6774.44     6509.84    411.54 o 
  -1   8   3        2.03       53.45     32.17 o 
   0   8   3     8200.77     8068.35    401.89 o 
   1   8   3     2219.79     2077.27    132.58 o 
   2   8   3      154.42      179.00     41.28 o 
   3   8   3     1720.47     1667.67    123.16 o 
   4   8   3     2786.64     2622.13    175.10 o 
   5   8   3     3895.25     3852.56    241.73 o 
   6   8   3     4727.27     4305.25    366.92 o 
   7   8   3      893.45     1130.81    154.10 o 
   8   8   3       20.69      -23.13    113.33 o 
   9   8   3      794.37      881.55    190.15 o 
 -10   9   3       21.01      -53.97    123.27 o 
  -9   9   3     1831.19     2116.90    244.12 o 
  -8   9   3        7.08       13.73    103.91 o 
  -7   9   3      403.25      477.78    122.70 o 
  -6   9   3     1095.27     1279.33    151.17 o 
  -5   9   3     8623.85     8280.24    629.08 o 
  -4   9   3       39.63       56.83     66.95 o 
  -3   9   3      987.87     1284.02    129.56 o 
  -2   9   3       52.19      117.31     54.63 o 
  -1   9   3     3369.85     3884.78    230.55 o 
   0   9   3     1038.48     1096.30     91.45 o 
   1   9   3     6152.98     6230.79    391.26 o 
   2   9   3       15.49       -7.27     45.68 o 
   3   9   3       42.02       77.83     45.43 o 
   4   9   3      710.94      723.87     92.48 o 
   5   9   3     7730.24     6707.00    445.86 o 
   6   9   3        0.25      -55.84     84.77 o 
   7   9   3       42.18      158.98    100.87 o 
   8   9   3       66.24       23.34    123.72 o 
   9   9   3      136.96      354.62    209.90 o 
 -10  10   3      190.68       77.86    137.71 o 
  -9  10   3       53.73      112.65    124.91 o 
  -8  10   3      641.33      555.70    170.40 o 
  -7  10   3     5261.13     5122.86    425.20 o 
  -6  10   3       42.02      -47.09     85.68 o 
  -5  10   3      874.29     1068.17    166.25 o 
  -4  10   3      170.71      276.87     81.47 o 
  -3  10   3     2011.93     2232.07    187.25 o 
  -2  10   3      403.53      505.17     83.45 o 
  -1  10   3      231.64      310.60     56.68 o 
   0  10   3      790.11      911.35     95.62 o 
   1  10   3     1035.15     1128.17    123.57 o 
   2  10   3       51.90       28.75     51.93 o 
   3  10   3     2972.11     3127.95    225.22 o 
   4  10   3     3236.44     3093.63    230.72 o 
   5  10   3     3427.07     3241.34    323.50 o 
   6  10   3      325.67       64.21    157.47 o 
   7  10   3      601.55      459.25    142.95 o 
   8  10   3      400.84      353.93    173.26 o 
   9  10   3      539.78      658.52    264.01 o 
  -9  11   3        9.73      -30.27    133.62 o 
  -8  11   3     1094.29      904.54    182.03 o 
  -7  11   3      500.68      412.28    140.85 o 
  -6  11   3       40.02     -129.89    117.36 o 
  -5  11   3      492.00      495.02    116.72 o 
  -4  11   3     5716.19     6365.61    430.25 o 
  -3  11   3     1392.98     1634.69    160.23 o 
  -2  11   3        5.90       47.44     60.84 o 
  -1  11   3      104.63      132.29     61.97 o 
   0  11   3     4417.29     4644.33    306.51 o 
   1  11   3      926.19      798.98     96.09 o 
   2  11   3     2051.12     1945.35    161.00 o 
   3  11   3      811.34      913.61    126.84 o 
   4  11   3      497.51      461.06    113.63 o 
   5  11   3        3.60      -49.56     90.09 o 
   6  11   3     1633.23     1607.77    258.05 o 
   7  11   3      331.79      361.72    141.49 o 
   8  11   3       43.42       12.62    170.94 o 
  -9  12   3     1010.29     1245.96    367.43 o 
  -8  12   3      373.16      564.16    168.23 o 
  -7  12   3      155.98      -22.73    156.73 o 
  -6  12   3       91.93       -8.57    117.22 o 
  -5  12   3      222.89      159.99    103.18 o 
  -4  12   3       19.18       60.75     79.67 o 
  -3  12   3      871.10      850.58    126.66 o 
  -2  12   3     1553.15     1751.70    166.27 o 
  -1  12   3      354.72      392.58     83.92 o 
   0  12   3     2017.39     2089.50    153.12 o 
   1  12   3      728.69      752.01     95.54 o 
   2  12   3      659.56      743.59     99.81 o 
   3  12   3     1311.61     1264.82    161.71 o 
   4  12   3     1029.26      974.41    147.51 o 
   5  12   3       40.66       16.37     96.03 o 
   6  12   3      145.48      279.23    142.67 o 
   7  12   3       97.68      145.82    145.76 o 
  -8  13   3      218.03     -171.33    173.04 o 
  -7  13   3      108.23      -35.49    131.61 o 
  -6  13   3      464.66      262.94    216.14 o 
  -5  13   3      121.88       46.05    105.35 o 
  -4  13   3      233.65      270.28    107.15 o 
  -3  13   3     4656.47     4780.26    350.15 o 
  -2  13   3     1357.19     1661.84    168.34 o 
  -1  13   3       35.84      127.85     77.98 o 
   0  13   3       27.72       66.85     66.40 o 
   1  13   3     2531.30     2961.54    252.60 o 
   2  13   3     1323.39     1327.72    148.13 o 
   3  13   3        0.18       29.80     85.28 o 
   4  13   3      379.18      199.24    105.91 o 
   5  13   3      539.99      609.74    143.54 o 
   6  13   3      505.38      427.03    168.98 o 
   7  13   3      601.37     -269.08    309.18 o 
  -7  14   3       12.86       61.46    140.46 o 
  -6  14   3        0.97     -132.49    128.31 o 
  -5  14   3      307.16      289.93    189.96 o 
  -4  14   3     1426.35     1561.97    190.20 o 
  -3  14   3      285.14      368.54    112.64 o 
  -2  14   3      174.36      181.93     92.52 o 
  -1  14   3      781.85      714.49    114.81 o 
   0  14   3      133.61      128.18     74.43 o 
   1  14   3       40.65       66.13     75.69 o 
   2  14   3      484.69      193.82    103.69 o 
   3  14   3       30.66      167.81    131.47 o 
   4  14   3     1681.71     1271.88    365.04 o 
   5  14   3      214.18      256.43    222.37 o 
  -6  15   3       99.27      127.91    157.96 o 
  -5  15   3      240.87      188.48    144.47 o 
  -4  15   3      669.57     1147.36    202.78 o 
  -3  15   3      440.90      163.32    109.28 o 
  -2  15   3       45.38       16.44     90.11 o 
  -1  15   3     2125.71     2010.29    227.04 o 
   0  15   3       59.21       64.25    104.25 o 
   1  15   3      246.22      177.17    193.83 o 
   2  15   3      748.60      577.76    454.00 o 
   3  15   3      962.89      632.91    434.88 o 
   4  15   3      361.79      394.31    248.86 o 
   5  15   3      319.40      552.49    290.40 o 
  -4  16   3       13.10      -85.11    168.34 o 
  -3  16   3       59.96       39.15    173.06 o 
  -2  16   3       11.34       58.99    138.53 o 
  -1  16   3        9.17       37.45    126.53 o 
   0  16   3        7.18       -2.47    212.19 o 
   1  16   3        9.12      -50.10    170.11 o 
   2  16   3      568.66      317.13    189.58 o 
   3  16   3      212.89      313.97    225.90 o 
   4  16   3       16.27      150.65    232.82 o 
  -3  17   3      221.53      182.99    171.42 o 
  -2  17   3      909.14      763.01    197.75 o 
  -1  17   3       15.89      -87.50    134.84 o 
   0  17   3      935.32      366.82    251.81 o 
 -12   0   4      717.78      780.31    321.17 o 
 -10   0   4     1092.99     1327.52    307.05 o 
  -8   0   4       35.38      177.93    121.56 o 
  -6   0   4      399.77      284.27     75.13 o 
  -4   0   4    11516.75    12442.06    865.96 o 
  -2   0   4     1450.06     1493.49    125.92 o 
   0   0   4     1107.23     1368.69    145.55 o 
   2   0   4     3827.90     3697.54    271.01 o 
   4   0   4     1554.47     1541.66    185.99 o 
   6   0   4     7757.92     7455.45    687.20 o 
   8   0   4     1422.37     1517.58    243.04 o 
  10   0   4     1351.05     1121.11    249.34 o 
 -12   1   4      454.19      561.19    206.26 o 
 -11   1   4     1677.10     1842.19    274.08 o 
 -10   1   4     1512.86     1811.92    231.77 o 
  -9   1   4      122.16      115.13     94.89 o 
  -8   1   4      859.72      993.42    107.33 o 
  -7   1   4    12785.24    12772.97    713.88 o 
  -6   1   4    25425.63    23128.29   1122.71 o 
  -5   1   4     7292.45     8167.11    457.26 o 
  -4   1   4     9543.66     7478.71    419.96 o 
  -3   1   4     1252.03     1741.28    102.16 o 
  -2   1   4    20843.64    18799.19    904.52 o 
  -1   1   4    23654.68    22639.54   1190.96 o 
   0   1   4       32.92      113.02     21.16 o 
   1   1   4     1066.60      840.26     74.07 o 
   2   1   4      905.88      895.26     61.50 o 
   3   1   4    11754.98    11312.69    552.51 o 
   4   1   4    15975.28    14594.79    780.78 o 
   5   1   4      442.15      392.08     72.98 o 
   6   1   4     4550.37     4133.81    295.60 o 
   7   1   4       11.74       59.47     79.72 o 
   8   1   4     3251.70     3150.81    262.28 o 
   9   1   4      267.29      153.34    105.68 o 
  10   1   4     1265.34     1270.15    181.90 o 
 -12   2   4       38.14       74.20    171.78 o 
 -11   2   4     1888.84     1962.14    280.86 o 
 -10   2   4      222.04      371.47    137.64 o 
  -9   2   4       23.94      106.99    116.63 o 
  -8   2   4       68.08       68.98     56.65 o 
  -7   2   4       31.17       32.62     44.60 o 
  -6   2   4     2090.54     2334.33    161.24 o 
  -5   2   4     2381.38     2299.10    149.47 o 
  -4   2   4       39.97       78.53     42.78 o 
  -3   2   4      487.11      356.04     36.72 o 
  -2   2   4     6353.39     6084.08    305.30 o 
  -1   2   4     4138.49     3868.20    198.91 o 
   0   2   4     3301.49     3003.48    158.55 o 
   1   2   4     5890.80     6204.43    309.15 o 
   2   2   4     1580.10     1524.84     91.61 o 
   3   2   4      490.39      582.56     61.56 o 
   4   2   4       30.99      117.87     42.41 o 
   5   2   4      783.75     1006.16    118.65 o 
   6   2   4      122.83      103.05     68.18 o 
   7   2   4     2805.74     2692.21    235.74 o 
   8   2   4     1902.27     1729.93    183.17 o 
   9   2   4        0.61       25.43    138.36 o 
  10   2   4       27.70       -0.70    144.95 o 
 -12   3   4      581.21      687.90    212.55 o 
 -11   3   4     3753.46     4625.01    493.11 o 
 -10   3   4      286.90      205.98    127.23 o 
  -9   3   4     1777.76     1746.25    156.59 o 
  -8   3   4     4214.78     3878.26    251.06 o 
  -7   3   4     1913.12     1639.03    125.81 o 
  -6   3   4     3506.64     3929.97    238.20 o 
  -5   3   4      426.51      401.83     65.19 o 
  -4   3   4     5716.13     5831.06    330.51 o 
  -3   3   4     1539.26     1171.50     99.34 o 
  -2   3   4    12009.92    12232.21    594.87 o 
  -1   3   4    36146.98    32791.40   1713.87 o 
   0   3   4     1161.77     1608.68     94.13 o 
   1   3   4    12989.51    11099.14    542.16 o 
   2   3   4     6070.81     6187.36    308.84 o 
   3   3   4     6351.16     5341.38    304.15 o 
   4   3   4      497.07      544.25     64.71 o 
   5   3   4     1781.08     1465.41    119.57 o 
   6   3   4      466.01      483.78     91.72 o 
   7   3   4       27.50       95.40     78.53 o 
   8   3   4      242.10      334.97    105.53 o 
   9   3   4     1882.61     2031.11    213.86 o 
  10   3   4      907.57      837.18    265.62 o 
 -12   4   4      105.24      526.99    290.74 o 
 -11   4   4      111.13       34.29    136.34 o 
 -10   4   4     5284.76     5100.68    365.92 o 
  -9   4   4     2275.24     2305.34    201.31 o 
  -8   4   4      791.00      844.70    111.25 o 
  -7   4   4      680.50      879.28     92.20 o 
  -6   4   4     3031.52     2991.78    192.03 o 
  -5   4   4      775.10      820.03     89.52 o 
  -4   4   4      216.76      303.73     44.83 o 
  -3   4   4      307.24      349.05     41.78 o 
  -2   4   4     2691.26     2283.78    138.86 o 
  -1   4   4      517.64      509.93     57.68 o 
   0   4   4     7903.48     7510.92    371.96 o 
   1   4   4      449.51      559.47     49.66 o 
   2   4   4    21237.96    20065.44    970.04 o 
   3   4   4     3135.44     2894.67    178.97 o 
   4   4   4      467.84      423.09     63.36 o 
   5   4   4       20.66       -1.13     48.84 o 
   6   4   4     2649.16     2542.27    204.07 o 
   7   4   4     2246.83     2040.94    192.60 o 
   8   4   4      682.61      806.94    134.19 o 
   9   4   4      198.85      146.36    144.14 o 
  10   4   4      104.49      -72.19    190.63 o 
 -11   5   4      101.23       83.41    136.90 o 
 -10   5   4      122.91      118.96     94.30 o 
  -9   5   4     2108.81     1890.33    177.46 o 
  -8   5   4      908.16      803.98     99.68 o 
  -7   5   4     3384.22     3140.49    216.84 o 
  -6   5   4      665.01      699.44    104.03 o 
  -5   5   4     1426.31     1508.92    134.08 o 
  -4   5   4     6495.82     5751.29    329.06 o 
  -3   5   4    12639.01    12371.70    668.69 o 
  -2   5   4      227.79      194.16     35.04 o 
  -1   5   4      810.22     1435.08     96.01 o 
   0   5   4     7068.25     7482.33    371.39 o 
   1   5   4    13436.41    13921.31    738.60 o 
   2   5   4     1955.93     2496.85    141.19 o 
   3   5   4      265.43      334.22     53.56 o 
   4   5   4       42.43      165.20     80.18 o 
   5   5   4       17.86       20.43     51.77 o 
   6   5   4     1407.36     1547.68    156.83 o 
   7   5   4       91.28       71.19    112.57 o 
   8   5   4     1325.70     1336.68    237.37 o 
   9   5   4      743.43      535.19    171.46 o 
  10   5   4      130.01      384.77    404.72 o 
 -11   6   4        0.20      -22.62    114.81 o 
 -10   6   4       17.20       -4.93    100.11 o 
  -9   6   4     1135.35     1467.69    187.08 o 
  -8   6   4     1637.21     1548.62    161.78 o 
  -7   6   4     5149.46     5190.20    449.80 o 
  -6   6   4       31.03       41.92     48.39 o 
  -5   6   4    12143.07    10814.07    677.94 o 
  -4   6   4      135.44      228.95     70.54 o 
  -3   6   4    10484.61     9474.49    520.69 o 
  -2   6   4       55.91      119.47     34.84 o 
  -1   6   4     4087.58     4227.34    240.11 o 
   0   6   4     3579.60     3416.78    179.42 o 
   1   6   4       82.04       79.49     28.11 o 
   2   6   4     2494.57     3098.67    171.42 o 
   3   6   4     4400.42     3845.26    232.14 o 
   4   6   4     3885.83     3784.93    233.48 o 
   5   6   4     3638.89     3516.46    228.22 o 
   6   6   4     1571.28     1618.03    159.67 o 
   7   6   4     5812.31     5791.00    398.07 o 
   8   6   4      678.84      552.37    159.62 o 
   9   6   4     1175.50     1335.15    233.62 o 
 -11   7   4      101.41      150.94    128.06 o 
 -10   7   4       71.75       10.21    124.46 o 
  -9   7   4     1813.39     1749.29    210.19 o 
  -8   7   4     1523.46     1665.75    231.05 o 
  -7   7   4       41.23       -9.00     77.85 o 
  -6   7   4      196.29      258.01    105.49 o 
  -5   7   4     4398.67     4505.70    312.12 o 
  -4   7   4     3047.15     3442.76    244.95 o 
  -3   7   4       74.47      158.01     53.01 o 
  -2   7   4      810.52     1004.17     80.59 o 
  -1   7   4     1848.97     2181.29    141.38 o 
   0   7   4      118.00      155.66     37.95 o 
   1   7   4     2713.11     2908.08    159.99 o 
   2   7   4      245.19      232.30     48.54 o 
   3   7   4        5.25      -21.68     40.70 o 
   4   7   4      179.45      121.63     54.02 o 
   5   7   4     1599.28     1505.51    130.42 o 
   6   7   4      362.35      344.49     83.76 o 
   7   7   4      269.84      393.89    132.87 o 
   8   7   4      312.43      250.51    139.10 o 
   9   7   4        4.92      -67.98    205.40 o 
 -11   8   4      381.94      340.22    192.02 o 
 -10   8   4     1669.08     1616.95    216.94 o 
  -9   8   4       89.33       58.66    108.39 o 
  -8   8   4      201.80      381.47    113.39 o 
  -7   8   4     3544.54     3410.14    267.63 o 
  -6   8   4      205.11       72.97     89.58 o 
  -5   8   4     4421.92     4544.00    320.70 o 
  -4   8   4      794.66      856.49    108.32 o 
  -3   8   4      893.54      628.96     87.59 o 
  -2   8   4     2706.57     2360.47    179.49 o 
  -1   8   4     5129.00     5216.39    298.49 o 
   0   8   4     8915.98     8705.68    475.79 o 
   1   8   4     3389.68     3497.98    209.76 o 
   2   8   4     2710.78     2776.73    199.98 o 
   3   8   4       13.17       72.13     44.63 o 
   4   8   4     2926.37     2995.94    196.07 o 
   5   8   4    10916.55     9953.25    558.29 o 
   6   8   4       44.40       22.00     69.19 o 
   7   8   4      219.70      121.79    120.62 o 
   8   8   4       12.74      -52.58    124.35 o 
   9   8   4     1925.39     1985.35    548.31 o 
 -10   9   4     1878.43     1671.90    228.79 o 
  -9   9   4        1.95       85.61    118.25 o 
  -8   9   4      474.23      378.98    123.57 o 
  -7   9   4      942.17      677.93    156.37 o 
  -6   9   4     1326.85     1438.46    227.24 o 
  -5   9   4      657.05      589.12    109.98 o 
  -4   9   4     3850.03     4398.64    312.64 o 
  -3   9   4       30.28      138.59     64.63 o 
  -2   9   4      307.32      478.53     76.65 o 
  -1   9   4     1474.19     1582.52    140.31 o 
   0   9   4     6436.19     6557.87    368.90 o 
   1   9   4        3.02       70.51     41.90 o 
   2   9   4       64.91       62.46     56.10 o 
   3   9   4      361.72      389.87     77.78 o 
   4   9   4     1003.22     1036.44    119.83 o 
   5   9   4       21.58       43.17     72.38 o 
   6   9   4      111.40       55.04     96.86 o 
   7   9   4        3.87      -55.89    113.43 o 
   8   9   4      136.45       72.63    239.68 o 
 -10  10   4       74.83      202.09    162.30 o 
  -9  10   4      126.75      123.88    124.06 o 
  -8  10   4     3892.62     4043.85   1239.69 o 
  -7  10   4      308.90      529.17    182.07 o 
  -6  10   4       29.88       94.75     95.15 o 
  -5  10   4      414.48      447.03    107.48 o 
  -4  10   4      642.97      722.16    114.06 o 
  -3  10   4       30.38      131.68     67.81 o 
  -2  10   4     2556.84     2584.23    199.86 o 
  -1  10   4     2074.27     2347.22    157.60 o 
   0  10   4    10136.63     9806.79    538.95 o 
   1  10   4      294.57      372.54     63.03 o 
   2  10   4      801.28      903.63    106.63 o 
   3  10   4     1014.99     1014.19    115.70 o 
   4  10   4     4525.03     4772.20    329.36 o 
   5  10   4     1851.92     1454.73    187.58 o 
   6  10   4      280.04      203.47    112.72 o 
   7  10   4      420.19      154.66    192.54 o 
   8  10   4       10.08       99.93    225.35 o 
  -9  11   4     2073.24     2209.89    414.73 o 
  -8  11   4      584.22      719.02    225.93 o 
  -7  11   4      224.96       49.19    147.21 o 
  -6  11   4      440.23      596.20    135.51 o 
  -5  11   4     3326.40     3580.96    287.89 o 
  -4  11   4      339.31      457.81    105.10 o 
  -3  11   4     1272.18     1358.26    148.67 o 
  -2  11   4      337.92      368.13     87.99 o 
  -1  11   4      292.59      330.97     75.63 o 
   0  11   4       13.25       97.29     52.17 o 
   1  11   4     4243.39     4004.75    273.77 o 
   2  11   4      523.27      523.90     90.71 o 
   3  11   4       10.12       81.21     69.14 o 
   4  11   4       68.58       51.38     77.83 o 
   5  11   4      823.71      746.24    150.79 o 
   6  11   4      415.62      602.97    146.82 o 
   7  11   4       20.23     -117.26    161.50 o 
   8  11   4       91.72      420.55    224.12 o 
  -9  12   4       42.89      459.14    269.84 o 
  -8  12   4      479.61      318.54    156.78 o 
  -7  12   4      858.81      762.02    180.17 o 
  -6  12   4        7.55      -61.43    100.50 o 
  -5  12   4     1081.58     1372.88    174.23 o 
  -4  12   4       67.32       20.00    101.12 o 
  -3  12   4     1200.09     1389.24    157.17 o 
  -2  12   4      921.13     1022.72    127.88 o 
  -1  12   4     1136.67     1147.14    130.27 o 
   0  12   4        0.53      169.37     67.75 o 
   1  12   4       51.18      176.40     66.61 o 
   2  12   4      970.51      919.00    114.33 o 
   3  12   4       93.54      246.46     84.91 o 
   4  12   4      903.02      737.47    144.88 o 
   5  12   4     1225.11     1403.42    199.50 o 
   6  12   4      291.39      150.94    129.88 o 
   7  12   4      164.61     -119.28    351.43 o 
  -8  13   4     1086.98     1327.59    374.90 o 
  -7  13   4      281.28      137.94    145.01 o 
  -6  13   4      128.05      291.33    201.54 o 
  -5  13   4        3.65      -14.62    107.83 o 
  -4  13   4     4782.90     5479.27    402.73 o 
  -3  13   4      564.48      710.40    144.59 o 
  -2  13   4      161.11       58.15     78.13 o 
  -1  13   4        9.98      -34.47    116.23 o 
   0  13   4     1718.29     1422.48    155.06 o 
   1  13   4      251.33      282.75     79.70 o 
   2  13   4      461.44      449.50     92.77 o 
   3  13   4       15.46       38.22     98.57 o 
   4  13   4      737.30     1072.13    169.23 o 
   5  13   4       85.70       86.23    114.46 o 
   6  13   4      247.62      291.09    181.09 o 
  -7  14   4        6.27     -180.74    183.96 o 
  -6  14   4      193.29      349.14    171.17 o 
  -5  14   4      106.26      -56.23    117.61 o 
  -4  14   4       10.02      -86.92     97.22 o 
  -3  14   4      108.43      166.77    103.73 o 
  -2  14   4       13.02      103.98     88.05 o 
  -1  14   4      971.03      851.24    123.53 o 
   0  14   4      184.53      191.20     88.18 o 
   1  14   4      457.13      545.88    219.87 o 
   2  14   4      100.80      145.83    101.86 o 
   3  14   4     1987.00     1536.12    300.69 o 
   4  14   4       84.77       93.28    113.52 o 
   5  14   4      400.38      456.26    145.50 o 
  -6  15   4      783.94     1363.23    364.08 o 
  -5  15   4       41.93      -99.19    190.42 o 
  -4  15   4       24.62     -100.78    108.04 o 
  -3  15   4      548.66      807.20    144.30 o 
  -2  15   4     1347.42     1464.07    171.50 o 
  -1  15   4      204.86      337.65    102.93 o 
   0  15   4      176.54      161.73     99.16 o 
   1  15   4     1741.34     1965.61    338.17 o 
   2  15   4       12.89       79.30    153.25 o 
   3  15   4      436.46      195.32    133.88 o 
   4  15   4      150.41      351.18    305.44 o 
  -5  16   4        5.37      388.27    209.45 o 
  -4  16   4       53.33      -81.46    132.63 o 
  -3  16   4       24.91      -29.24    133.74 o 
  -2  16   4      143.30       61.73    145.62 o 
  -1  16   4        0.72       70.26    126.01 o 
   0  16   4      284.47      111.90    132.49 o 
   1  16   4      484.07       35.71    170.11 o 
   2  16   4      425.05       84.10    140.91 o 
  -2  17   4       68.91      176.47    173.43 o 
  -1  17   4     1686.47     1553.83    335.43 o 
 -11   0   5      186.03      367.43    213.77 o 
  -9   0   5        6.57      293.57    133.74 o 
  -7   0   5       28.31      -37.22     72.35 o 
  -5   0   5    10096.18    12481.14    878.34 o 
  -3   0   5    18783.99    20737.78   2379.03 o 
  -1   0   5    15165.57    17567.32   1206.18 o 
   1   0   5     6966.27     7713.63    543.54 o 
   3   0   5     3322.68     3422.69    263.34 o 
   5   0   5     1129.01     1159.88    180.16 o 
   7   0   5     1250.74     1430.15    231.25 o 
   9   0   5      541.11      344.15    233.10 o 
 -12   1   5     1259.73      944.86    214.74 o 
 -11   1   5     4870.70     4571.25    474.04 o 
 -10   1   5      568.20      554.58    156.66 o 
  -9   1   5     2885.69     3461.66    310.16 o 
  -8   1   5      786.49      828.69    120.55 o 
  -7   1   5    12593.79    12761.75    864.54 o 
  -6   1   5    18449.77    17861.60    874.53 o 
  -5   1   5       35.87       27.57     34.72 o 
  -4   1   5      394.58      350.83     44.01 o 
  -3   1   5      908.59     1279.30     82.49 o 
  -2   1   5    14630.66    13544.48    658.36 o 
  -1   1   5    16832.91    15850.95    771.10 o 
   0   1   5      563.83      466.06     42.45 o 
   1   1   5    15905.29    14309.97    696.56 o 
   2   1   5      216.88      275.26     38.03 o 
   3   1   5    12322.04    10188.74    554.63 o 
   4   1   5       61.11       50.16     52.04 o 
   5   1   5     6450.70     6169.27    405.73 o 
   6   1   5     2592.69     2340.65    199.44 o 
   7   1   5      268.91      276.58     98.66 o 
   8   1   5      316.33      332.96    114.55 o 
   9   1   5        0.38       -9.69    109.97 o 
  10   1   5     2094.75     2125.56    302.74 o 
 -12   2   5       81.57       87.10    156.32 o 
 -11   2   5      282.73      505.75    154.54 o 
 -10   2   5      590.91      445.23    168.09 o 
  -9   2   5      258.88      322.58    100.17 o 
  -8   2   5      841.18      807.22     92.32 o 
  -7   2   5      285.93      295.27     74.76 o 
  -6   2   5       28.68       71.70     40.23 o 
  -5   2   5       12.70      104.69     39.47 o 
  -4   2   5     4339.12     4557.47    297.93 o 
  -3   2   5     8776.01     8349.34    413.24 o 
  -2   2   5     7351.94     7245.71    359.23 o 
  -1   2   5       43.62       34.08     18.98 o 
   0   2   5     1488.60     2081.83    121.07 o 
   1   2   5     1504.68     1528.16     95.32 o 
   2   2   5     9991.16    10162.71    499.57 o 
   3   2   5      399.39      401.08     56.01 o 
   4   2   5     1091.61     1034.42     95.35 o 
   5   2   5        1.04       28.20     59.43 o 
   6   2   5     3405.07     3261.26    256.00 o 
   7   2   5     1007.26      917.09    135.61 o 
   8   2   5     1089.58     1112.61    155.64 o 
   9   2   5      131.93      419.17    132.39 o 
  10   2   5        8.57      150.44    219.32 o 
 -12   3   5      990.95     1255.88    233.20 o 
 -11   3   5     2114.27     1968.89    377.84 o 
 -10   3   5       67.62      337.77    195.84 o 
  -9   3   5     2705.18     2389.06    190.43 o 
  -8   3   5      228.02      205.25     63.04 o 
  -7   3   5     2854.93     2822.25    276.20 o 
  -6   3   5     6418.50     5818.34    428.39 o 
  -5   3   5     5154.37     4855.74    395.74 o 
  -4   3   5    14022.30    11958.22    585.45 o 
  -3   3   5     4221.74     4577.73    235.38 o 
  -2   3   5    19008.84    16130.90    781.05 o 
  -1   3   5      410.06      546.23     46.46 o 
   0   3   5      965.84      677.73     60.61 o 
   1   3   5      127.12      123.31     32.77 o 
   2   3   5     1400.93     1413.66     92.49 o 
   3   3   5      441.85      443.06     60.78 o 
   4   3   5      821.52      728.09     80.72 o 
   5   3   5        9.36      -45.14     61.21 o 
   6   3   5     5640.84     5161.66    360.98 o 
   7   3   5       50.34      -18.26     85.92 o 
   8   3   5     1384.51     2049.70    208.20 o 
   9   3   5      147.36      290.04    125.05 o 
 -11   4   5      426.21      581.24    157.77 o 
 -10   4   5     1158.55     1125.75    185.50 o 
  -9   4   5        0.09       39.75     95.37 o 
  -8   4   5       28.97       31.39     82.34 o 
  -7   4   5     1883.10     1725.70    256.87 o 
  -6   4   5      256.42      288.55     57.76 o 
  -5   4   5     3449.28     3027.61    195.44 o 
  -4   4   5     1270.46     1358.38    103.01 o 
  -3   4   5    23381.76    21582.67   1034.41 o 
  -2   4   5     6173.60     6560.90    363.95 o 
  -1   4   5     1135.32      884.36     64.36 o 
   0   4   5     1135.14     1453.42     93.34 o 
   1   4   5    14292.43    14138.24    752.58 o 
   2   4   5    10716.91    10895.05    593.31 o 
   3   4   5     4432.67     4349.38    259.89 o 
   4   4   5      684.94      810.50     86.72 o 
   5   4   5      643.25      603.00     98.25 o 
   6   4   5     3619.57     3466.31    270.45 o 
   7   4   5     3851.43     3518.74    288.54 o 
   8   4   5      260.40      293.94    114.46 o 
   9   4   5      360.58      555.66    219.60 o 
 -11   5   5        5.90      143.21    176.51 o 
 -10   5   5     1860.64     1464.43    223.59 o 
  -9   5   5     3274.48     2851.44    286.89 o 
  -8   5   5     4238.66     3518.24    452.36 o 
  -7   5   5       35.66       70.86     64.66 o 
  -6   5   5      962.88     1008.08    114.36 o 
  -5   5   5     2179.82     2198.72    172.95 o 
  -4   5   5    11109.16     9964.22    616.75 o 
  -3   5   5      949.08     1119.33     91.07 o 
  -2   5   5        4.30       36.36     28.05 o 
  -1   5   5     2035.22     2113.12    140.88 o 
   0   5   5     8942.75     9401.90    465.92 o 
   1   5   5     1176.58     1229.22     87.38 o 
   2   5   5      244.04      310.42     52.33 o 
   3   5   5     4335.79     4254.54    256.48 o 
   4   5   5     1301.08     1451.60    120.82 o 
   5   5   5      463.71      531.24     84.76 o 
   6   5   5        0.72       16.02     77.26 o 
   7   5   5      123.49      200.04     95.61 o 
   8   5   5     1511.19     1566.01    187.50 o 
   9   5   5        2.26     -196.50    131.00 o 
 -11   6   5        1.97      199.07    172.99 o 
 -10   6   5     2003.33     2149.64    232.64 o 
  -9   6   5       12.66       58.80     89.55 o 
  -8   6   5     6906.62     6507.04   1288.00 o 
  -7   6   5      160.53      150.74     81.99 o 
  -6   6   5     2439.50     2153.20    185.84 o 
  -5   6   5     2594.60     2553.02    199.85 o 
  -4   6   5     1373.72     1559.72    161.50 o 
  -3   6   5      948.27     1378.41    125.48 o 
  -2   6   5     4008.30     4126.61    239.65 o 
  -1   6   5     2835.04     2983.08    180.03 o 
   0   6   5     8682.49     8440.00    460.88 o 
   1   6   5     5128.91     5371.45    276.39 o 
   2   6   5    10394.87     9562.98    523.37 o 
   3   6   5     2947.72     3000.25    237.59 o 
   4   6   5     9316.45     9062.79    510.72 o 
   5   6   5     2439.81     2389.07    177.90 o 
   6   6   5     1360.81     1536.91    165.94 o 
   7   6   5      144.44       -4.69     90.68 o 
   8   6   5       77.94     -142.53    126.04 o 
   9   6   5      400.56      215.72    243.52 o 
 -11   7   5       51.04       78.78    127.26 o 
 -10   7   5      292.21      333.66    123.03 o 
  -9   7   5     1302.92     1419.17    253.23 o 
  -8   7   5      528.95      556.63    149.59 o 
  -7   7   5      400.23      344.47    115.68 o 
  -6   7   5      838.29      931.66    124.22 o 
  -5   7   5     1708.59     1709.79    163.07 o 
  -4   7   5     2751.42     2830.88    214.29 o 
  -3   7   5     1781.90     1809.79    152.01 o 
  -2   7   5      400.13      469.57     71.21 o 
  -1   7   5      167.69      257.85     46.69 o 
   0   7   5      431.58      488.97     60.11 o 
   1   7   5     2566.90     2689.88    169.82 o 
   2   7   5      301.35      367.44     72.01 o 
   3   7   5       51.57        4.28     54.23 o 
   4   7   5      850.61      845.93     97.62 o 
   5   7   5       92.52       10.66     76.76 o 
   6   7   5       56.04        3.54     81.69 o 
   7   7   5      647.14      582.33    125.52 o 
   8   7   5      323.27      253.55    159.08 o 
   9   7   5      660.66      365.72    382.58 o 
 -11   8   5        7.39      -52.09    317.33 o 
 -10   8   5     1295.03     1208.40    255.66 o 
  -9   8   5      142.29      114.83    191.36 o 
  -8   8   5      794.02      788.11    142.91 o 
  -7   8   5      631.36      637.40    166.50 o 
  -6   8   5     3121.50     2886.71    238.37 o 
  -5   8   5     5295.43     5154.54    356.16 o 
  -4   8   5     1362.17     1356.68    139.14 o 
  -3   8   5     4464.26     4325.49    307.60 o 
  -2   8   5     1401.83     1755.24    148.75 o 
  -1   8   5     4229.50     4099.32    243.11 o 
   0   8   5    12354.57    12467.81    672.83 o 
   1   8   5      639.25      667.93     74.47 o 
   2   8   5      409.78      476.38     81.01 o 
   3   8   5       30.06       92.23     69.62 o 
   4   8   5     5089.12     4834.35    328.44 o 
   5   8   5     1189.86     1388.51    147.31 o 
   6   8   5       78.42      -44.65     92.58 o 
   7   8   5      870.50      762.24    203.75 o 
   8   8   5      293.38       50.25    172.43 o 
 -10   9   5       55.22     -107.67    212.16 o 
  -9   9   5     1693.88     1449.94    208.91 o 
  -8   9   5      446.49      532.81    143.65 o 
  -7   9   5     1020.34      865.97    146.40 o 
  -6   9   5     1506.08     1474.10    167.75 o 
  -5   9   5     3108.37     2874.82    237.92 o 
  -4   9   5        5.69      -16.86     66.84 o 
  -3   9   5     1180.69     1020.79    119.54 o 
  -2   9   5      837.51      985.07    110.82 o 
  -1   9   5      143.00      179.10     51.46 o 
   0   9   5        3.77       16.68     43.63 o 
   1   9   5      280.53      245.29     64.48 o 
   2   9   5      200.45      248.40     73.05 o 
   3   9   5      102.68      159.66     72.77 o 
   4   9   5        5.33      103.78     75.70 o 
   5   9   5      111.31      139.84     84.23 o 
   6   9   5      147.58      124.55    115.16 o 
   7   9   5      718.50      816.49    212.27 o 
   8   9   5        4.37      190.06    233.58 o 
 -10  10   5        1.85        7.29    318.57 o 
  -9  10   5       31.81       91.47    127.28 o 
  -8  10   5       67.39       58.82    179.41 o 
  -7  10   5      633.96      550.68    151.84 o 
  -6  10   5      163.81      166.38    112.42 o 
  -5  10   5     6831.92     7805.08    689.05 o 
  -4  10   5      487.63      592.97    106.34 o 
  -3  10   5     1889.57     1870.79    170.05 o 
  -2  10   5      790.51      826.18    105.35 o 
  -1  10   5     6517.30     6153.65    400.61 o 
   0  10   5     2063.73     2097.72    161.25 o 
   1  10   5      209.53      212.90     65.38 o 
   2  10   5      217.27      170.11     72.62 o 
   3  10   5     1015.24     1092.32    128.75 o 
   4  10   5     1358.22     1454.71    156.15 o 
   5  10   5     3969.99     3609.29    274.60 o 
   6  10   5       64.76      -93.33    111.18 o 
   7  10   5      111.22      195.59    173.46 o 
  -9  11   5      479.90      637.94    178.04 o 
  -8  11   5     1092.04      998.31    189.59 o 
  -7  11   5       22.71     -110.47    102.29 o 
  -6  11   5      781.41      858.13    149.80 o 
  -5  11   5      418.69      368.32    117.50 o 
  -4  11   5     3630.91     4113.62    324.94 o 
  -3  11   5       37.73       48.84     72.60 o 
  -2  11   5      166.96      120.53     72.56 o 
  -1  11   5      373.34      370.94     80.02 o 
   0  11   5      872.98      830.07    103.59 o 
   1  11   5      261.76      274.49     72.82 o 
   2  11   5        6.90        8.19     68.57 o 
   3  11   5      770.16      875.85    120.74 o 
   4  11   5      478.43      466.04    109.28 o 
   5  11   5      283.70      379.23    144.34 o 
   6  11   5       79.06       13.41    123.71 o 
   7  11   5      142.15       99.52    223.57 o 
  -8  12   5      242.62      141.25    148.27 o 
  -7  12   5        1.58       72.09    121.46 o 
  -6  12   5      551.58      640.57    141.85 o 
  -5  12   5        0.04       -5.88     99.16 o 
  -4  12   5       55.86       78.79     95.67 o 
  -3  12   5     1024.31     1126.70    144.56 o 
  -2  12   5        1.63       51.22     99.95 o 
  -1  12   5      210.79       91.19     72.74 o 
   0  12   5     3365.52     2763.21    329.84 o 
   1  12   5      990.37      926.81    172.38 o 
   2  12   5      242.37      239.18     87.66 o 
   3  12   5     1315.22     1118.17    157.38 o 
   4  12   5     1934.51     1955.39    232.52 o 
   5  12   5      221.93      109.12    201.45 o 
   6  12   5       61.78       51.86    137.21 o 
  -8  13   5      517.42      270.59    249.07 o 
  -7  13   5       43.35      -31.44    133.23 o 
  -6  13   5      164.21      169.63    126.16 o 
  -5  13   5     1486.38     1668.24    203.62 o 
  -4  13   5      425.30      543.43    129.08 o 
  -3  13   5      532.00      542.41    117.44 o 
  -2  13   5        0.24        7.11     80.65 o 
  -1  13   5       62.07       76.39     79.39 o 
   0  13   5      115.69       95.37     82.76 o 
   1  13   5     1854.72     1576.35    452.63 o 
   2  13   5        9.47      169.80     88.81 o 
   3  13   5     1187.65     1310.83    154.85 o 
   4  13   5        9.53       66.56    117.06 o 
   5  13   5      125.95      106.81    134.50 o 
   6  13   5       48.21      -14.65    170.99 o 
  -7  14   5        4.11     -151.26    205.27 o 
  -6  14   5       31.00     -144.31    113.53 o 
  -5  14   5      253.00      188.89    130.93 o 
  -4  14   5      110.25      106.16    112.05 o 
  -3  14   5      160.54      238.48    108.99 o 
  -2  14   5      807.81      644.41    122.04 o 
  -1  14   5        6.75       17.46     76.34 o 
   0  14   5      494.98      329.47    146.88 o 
   1  14   5        2.06      127.51    111.17 o 
   2  14   5     1636.73     1521.85    292.89 o 
   3  14   5       33.42       73.60    109.70 o 
   4  14   5      362.85      374.02    141.90 o 
   5  14   5       34.24      -22.81    139.35 o 
  -6  15   5      129.08      321.03    233.51 o 
  -5  15   5      118.93       -6.20    122.80 o 
  -4  15   5     1083.07     1183.59    177.83 o 
  -3  15   5      369.10      274.64    114.80 o 
  -2  15   5      626.24      930.70    143.85 o 
  -1  15   5      602.97      671.59    133.24 o 
   0  15   5      619.37      653.20    193.72 o 
   1  15   5      112.05       52.93     95.56 o 
   2  15   5       45.65      -93.09    115.35 o 
   3  15   5       43.60      137.66    143.81 o 
   4  15   5      162.50      102.17    165.79 o 
  -4  16   5       33.80     -183.93    122.62 o 
  -3  16   5       75.70       62.86    116.69 o 
  -2  16   5       44.26      101.77    101.87 o 
  -1  16   5      166.89       96.94    179.97 o 
   0  16   5       76.70       53.42     90.04 o 
 -12   0   6      228.89      349.89    215.55 o 
 -10   0   6        7.94       45.08    126.59 o 
  -8   0   6      319.39      387.63    124.78 o 
  -6   0   6     1122.22     1185.92    128.11 o 
  -4   0   6      830.06     1028.78    180.37 o 
  -2   0   6    18547.38    18251.14   1249.59 o 
   0   0   6     4618.88     6262.13    451.83 o 
   2   0   6    14250.57    15489.43   1064.39 o 
   4   0   6     2958.16     2512.28    282.33 o 
   6   0   6       13.27      -65.03    111.39 o 
   8   0   6      299.68      435.62    200.51 o 
 -12   1   6     2604.41     2602.86    320.07 o 
 -11   1   6     2127.77     2142.89    252.35 o 
 -10   1   6      244.81      393.80    149.99 o 
  -9   1   6       80.40      213.40    104.60 o 
  -8   1   6      245.05      216.38     76.16 o 
  -7   1   6     8916.96     8944.34    517.93 o 
  -6   1   6     2285.49     2436.50    173.41 o 
  -5   1   6       13.76        9.33     28.05 o 
  -4   1   6     8942.56     7642.88    553.48 o 
  -3   1   6       21.21       20.41     31.27 o 
  -2   1   6    14545.47    12674.28    678.20 o 
  -1   1   6       78.35      167.58     29.75 o 
   0   1   6    19574.09    18427.31    977.63 o 
   1   1   6     8131.04     8455.19    423.05 o 
   2   1   6     1492.65     1297.66     90.70 o 
   3   1   6      458.73      411.12     60.27 o 
   4   1   6      993.08     1064.01    119.40 o 
   5   1   6     5505.32     5090.27    381.65 o 
   6   1   6     2788.15     2530.93    275.33 o 
   7   1   6        7.28       76.59     93.34 o 
   8   1   6      465.28      659.19    143.10 o 
   9   1   6      779.59      891.65    169.27 o 
 -12   2   6       48.92      215.19    149.82 o 
 -11   2   6       31.28       65.13    242.61 o 
 -10   2   6        3.84       12.20     94.64 o 
  -9   2   6      342.63      323.33     94.38 o 
  -8   2   6      442.60      494.82    108.50 o 
  -7   2   6     2507.08     2669.23    188.97 o 
  -6   2   6     1777.64     1863.47    135.69 o 
  -5   2   6       15.03      -13.07     27.14 o 
  -4   2   6     4643.01     4216.15    229.65 o 
  -3   2   6    11630.27    10515.94    514.73 o 
  -2   2   6       51.81      107.92     24.89 o 
  -1   2   6     4482.37     5139.38    292.27 o 
   0   2   6     2318.05     2651.22    151.32 o 
   1   2   6     6369.00     6602.79    336.56 o 
   2   2   6     1694.69     1672.43    121.19 o 
   3   2   6     8872.77     8673.65    478.02 o 
   4   2   6      324.33      361.64     99.45 o 
   5   2   6      285.68      192.94     75.73 o 
   6   2   6     1012.65     1024.24    138.94 o 
   7   2   6     2278.29     2365.95    222.49 o 
   8   2   6      162.80      236.60    117.73 o 
   9   2   6       29.06       27.68    150.19 o 
 -12   3   6      530.56      541.86    239.88 o 
 -11   3   6      760.40     1146.22    185.87 o 
 -10   3   6     2865.17     2930.78    263.38 o 
  -9   3   6     3637.37     4346.60    497.71 o 
  -8   3   6      370.23      432.38     95.39 o 
  -7   3   6     6055.55     5265.42    365.81 o 
  -6   3   6     2976.79     3297.43    220.18 o 
  -5   3   6     5867.78     4832.97    503.57 o 
  -4   3   6     1104.43     1190.22    125.87 o 
  -3   3   6      917.52      957.34     67.45 o 
  -2   3   6        1.56       34.33     20.94 o 
  -1   3   6       91.10      120.51     28.38 o 
   0   3   6       79.68      281.87     66.64 o 
   1   3   6     6014.49     5847.45    302.89 o 
   2   3   6     3243.74     3263.28    202.51 o 
   3   3   6     4431.18     3985.27    243.91 o 
   4   3   6      981.54      962.70    116.04 o 
   5   3   6     5712.75     6072.03    410.69 o 
   6   3   6     3033.48     2947.62    246.84 o 
   7   3   6      866.98      996.97    170.44 o 
   8   3   6      919.99      605.41    140.62 o 
   9   3   6      202.47      254.14    133.47 o 
 -12   4   6      193.65      982.22    506.77 o 
 -11   4   6       11.62      130.58    243.07 o 
 -10   4   6      422.94      497.19    164.49 o 
  -9   4   6     2303.57     2218.34    211.82 o 
  -8   4   6     9769.96     8832.42    760.95 o 
  -7   4   6      146.35      151.86     57.75 o 
  -6   4   6       81.97       65.47     55.38 o 
  -5   4   6      422.52      579.73    128.12 o 
  -4   4   6     7785.11     7176.13    405.05 o 
  -3   4   6     6188.43     6265.81    318.51 o 
  -2   4   6     2668.56     2954.65    221.27 o 
  -1   4   6     1326.62     1886.83    114.57 o 
   0   4   6       45.40       48.95     37.30 o 
   1   4   6    15239.46    15953.87    782.94 o 
   2   4   6    21855.19    20407.96   1083.67 o 
   3   4   6      851.95     1018.20     99.39 o 
   4   4   6      310.74      256.43     68.13 o 
   5   4   6     3544.80     3486.90    429.83 o 
   6   4   6     2496.23     2483.14    220.42 o 
   7   4   6      349.91      293.17    111.43 o 
   8   4   6      101.29      266.05    120.76 o 
   9   4   6       43.23      -93.67    159.13 o 
 -11   5   6      400.44      473.08    192.83 o 
 -10   5   6      905.22     1106.98    235.48 o 
  -9   5   6     2329.68     2084.18    310.44 o 
  -8   5   6     1277.55     1586.46    218.70 o 
  -7   5   6        7.26       -2.39     71.31 o 
  -6   5   6      199.63      137.39     71.18 o 
  -5   5   6     5248.27     4790.35    327.40 o 
  -4   5   6     4094.31     3953.87    276.82 o 
  -3   5   6      119.03       50.71     44.55 o 
  -2   5   6     2752.53     2752.19    173.27 o 
  -1   5   6      174.38      189.08     44.75 o 
   0   5   6      613.07      680.76     89.85 o 
   1   5   6        3.90       22.49     44.20 o 
   2   5   6      677.24      875.81     90.33 o 
   3   5   6     5164.74     5041.55    302.67 o 
   4   5   6     1179.04     1126.87    113.20 o 
   5   5   6      432.72      400.73    100.56 o 
   6   5   6       11.60      -26.44     86.61 o 
   7   5   6     2625.39     2751.69    264.24 o 
   8   5   6     1157.78     1360.44    241.03 o 
   9   5   6      223.02      232.62    396.36 o 
 -11   6   6     1113.00     1273.94    265.44 o 
 -10   6   6      258.66      439.64    142.80 o 
  -9   6   6      707.09      554.15    126.78 o 
  -8   6   6      305.76      243.32     96.95 o 
  -7   6   6     1212.94      997.91    132.86 o 
  -6   6   6     2593.12     2504.41    327.64 o 
  -5   6   6     1334.44     1286.62    141.32 o 
  -4   6   6     3929.54     3642.83    314.31 o 
  -3   6   6    15388.38    13841.46    982.19 o 
  -2   6   6     3230.44     3544.73    215.18 o 
  -1   6   6    10732.40     9742.43    532.63 o 
   0   6   6     7709.30     7619.77    424.64 o 
   1   6   6     3811.26     4159.28    335.31 o 
   2   6   6     2742.78     3105.52    225.56 o 
   3   6   6     1087.98      915.52    108.02 o 
   4   6   6     2565.18     2455.10    180.08 o 
   5   6   6      199.68      164.23     86.91 o 
   6   6   6      123.29      167.47     99.35 o 
   7   6   6     1152.52     1406.85    319.06 o 
   8   6   6        3.44     -162.71    145.30 o 
 -11   7   6       74.99     -206.94    267.81 o 
 -10   7   6      259.96       93.00    175.04 o 
  -9   7   6     1107.69     1147.65    166.30 o 
  -8   7   6       62.22        9.62     93.36 o 
  -7   7   6        8.84       57.71     84.20 o 
  -6   7   6       56.82       87.27     77.26 o 
  -5   7   6       91.12       83.59     69.82 o 
  -4   7   6     1738.41     1723.27    158.64 o 
  -3   7   6     1180.65     1126.72    119.74 o 
  -2   7   6      353.17      361.23     67.85 o 
  -1   7   6      343.77      412.30     72.36 o 
   0   7   6       23.43       71.45     43.53 o 
   1   7   6     1508.59     1622.41    141.30 o 
   2   7   6      490.44      563.57     88.00 o 
   3   7   6     1229.85     1267.55    133.32 o 
   4   7   6       34.75      135.61     76.62 o 
   5   7   6      947.40      947.67    150.72 o 
   6   7   6      155.89       44.15    143.65 o 
   7   7   6      265.93      -33.13    206.12 o 
   8   7   6      448.59      239.84    172.93 o 
 -11   8   6      398.37      -40.16    244.82 o 
 -10   8   6      656.40      985.02    207.80 o 
  -9   8   6        2.74       39.54    116.35 o 
  -8   8   6     2883.02     2718.58    242.12 o 
  -7   8   6      847.93      843.59    139.04 o 
  -6   8   6     1286.07     1513.10    222.00 o 
  -5   8   6     5282.24     5440.66    493.33 o 
  -4   8   6     1884.66     1523.19    150.83 o 
  -3   8   6      156.12      186.73     65.94 o 
  -2   8   6       76.72       76.64     56.54 o 
  -1   8   6    13029.97    13206.28    710.56 o 
   0   8   6     1368.43     1403.22    114.31 o 
   1   8   6        0.93       72.81     61.43 o 
   2   8   6     1698.66     1780.17    160.49 o 
   3   8   6     1591.39     1700.01    159.84 o 
   4   8   6     1983.98     1840.78    173.22 o 
   5   8   6      835.92      717.38    121.91 o 
   6   8   6     1575.25     1821.58    227.05 o 
   7   8   6      345.40      303.58    178.28 o 
 -10   9   6      252.65      329.40    211.33 o 
  -9   9   6        9.36      -85.39    115.53 o 
  -8   9   6     1308.11     1315.67    179.98 o 
  -7   9   6      382.31      257.66    111.73 o 
  -6   9   6       32.16      -46.81     84.54 o 
  -5   9   6       59.81       21.15     91.21 o 
  -4   9   6     2562.87     2666.89    220.32 o 
  -3   9   6      174.33      287.15     75.23 o 
  -2   9   6        4.75       57.26     59.70 o 
  -1   9   6      389.53      458.23    116.66 o 
   0   9   6      454.70      532.26     75.33 o 
   1   9   6      446.44      476.16     83.46 o 
   2   9   6        2.68       33.22     69.06 o 
   3   9   6       11.52       11.95     75.64 o 
   4   9   6     2164.49     2085.63    193.29 o 
   5   9   6      713.08      699.73    121.70 o 
   6   9   6       76.51      101.52    112.87 o 
   7   9   6       11.80       42.77    171.56 o 
 -10  10   6      865.33     1097.57    348.11 o 
  -9  10   6       66.39       34.65    137.65 o 
  -8  10   6      856.57     1096.41    216.72 o 
  -7  10   6       28.61      -22.13     97.90 o 
  -6  10   6     6460.97     7046.23    560.41 o 
  -5  10   6     1401.72     1556.09    209.21 o 
  -4  10   6      332.87      309.92     92.65 o 
  -3  10   6      200.37      200.14     78.34 o 
  -2  10   6     2181.96     1852.70    165.76 o 
  -1  10   6     1800.64     1749.65    156.67 o 
   0  10   6     3315.52     3432.37    245.74 o 
   1  10   6       80.99      148.71     68.10 o 
   2  10   6      451.25      785.73    114.05 o 
   3  10   6      245.21      401.71     97.09 o 
   4  10   6     4063.98     4860.08    347.68 o 
   5  10   6       44.06      126.67     99.78 o 
   6  10   6      270.97      296.41    181.30 o 
   7  10   6        4.61       38.79    207.60 o 
  -9  11   6     1079.68     1069.74    205.34 o 
  -8  11   6       27.90       87.89    166.92 o 
  -7  11   6        7.28      -85.33    107.80 o 
  -6  11   6      168.79       92.14    109.56 o 
  -5  11   6     1128.73     1207.78    164.95 o 
  -4  11   6      934.79      952.80    139.08 o 
  -3  11   6       79.06       55.23     78.97 o 
  -2  11   6       90.47      122.32     73.14 o 
  -1  11   6      246.48      261.39     79.28 o 
   0  11   6     1256.96     1285.97    151.73 o 
   1  11   6      237.59      243.36     95.31 o 
   2  11   6      642.77      745.48    117.39 o 
   3  11   6     2561.97     2441.85    230.51 o 
   4  11   6       57.21       55.23     96.37 o 
   5  11   6      187.10      -46.39    117.85 o 
   6  11   6       57.27      -38.74    154.39 o 
  -8  12   6      394.32      372.59    158.32 o 
  -7  12   6        5.63      -22.18    119.37 o 
  -6  12   6      234.27      204.04    119.32 o 
  -5  12   6     1497.55     1594.27    190.36 o 
  -4  12   6     2522.07     2913.41    396.28 o 
  -3  12   6      448.15      482.20    113.58 o 
  -2  12   6      654.69      610.95    106.50 o 
  -1  12   6     2521.11     2578.42    237.43 o 
   0  12   6      868.35      900.92    182.55 o 
   1  12   6       22.73       82.81    172.58 o 
   2  12   6      681.21      766.07    127.79 o 
   3  12   6      335.83      397.27    110.61 o 
   4  12   6      110.25       -4.87     99.08 o 
   5  12   6      276.72      269.29    152.73 o 
   6  12   6      335.07      475.32    205.11 o 
  -7  13   6       76.59      -16.50    124.22 o 
  -6  13   6        0.40     -114.09    112.59 o 
  -5  13   6      640.34      561.27    138.29 o 
  -4  13   6     1446.03     1837.98    200.13 o 
  -3  13   6       26.67      -39.44     88.77 o 
  -2  13   6     1074.77     1139.83    189.58 o 
  -1  13   6      172.79      202.07     96.95 o 
   0  13   6      573.53      815.52    192.66 o 
   1  13   6       37.88       72.70    109.05 o 
   2  13   6      795.30     1130.38    257.28 o 
   3  13   6       36.31      168.51    105.61 o 
   4  13   6      254.32      322.31    199.97 o 
   5  13   6        2.46       -9.28    136.59 o 
  -6  14   6        4.67     -113.05    115.96 o 
  -5  14   6      564.45      717.01    158.27 o 
  -4  14   6        4.22      115.66    125.61 o 
  -3  14   6     1576.95     1598.52    184.81 o 
  -2  14   6      221.79       88.02     96.54 o 
  -1  14   6      546.81      328.85    110.22 o 
   0  14   6       39.64      166.64     91.89 o 
   1  14   6     1098.90     1016.95    245.31 o 
   2  14   6      232.68      201.01    140.58 o 
   3  14   6      202.00      365.45    147.19 o 
   4  14   6        9.84      -17.50    136.76 o 
  -5  15   6      473.59      467.91    170.64 o 
  -4  15   6        5.82      -62.20    112.74 o 
  -3  15   6      155.18      149.24    109.28 o 
  -2  15   6      405.51      579.44    135.73 o 
  -1  15   6       17.33       26.09     93.20 o 
   0  15   6       34.48      148.88     95.29 o 
   1  15   6      255.72      362.06    165.03 o 
   2  15   6       23.88       49.87    146.36 o 
   3  15   6      843.36     1057.75    349.20 o 
  -4  16   6      148.80       48.11    159.29 o 
  -3  16   6       62.24      -39.87    145.34 o 
  -2  16   6      187.80      219.27    137.94 o 
  -1  16   6       54.27      193.15    126.57 o 
   0  16   6      159.75      300.03    135.59 o 
   1  16   6        4.27     -192.26    438.23 o 
 -11   0   7      257.25      288.74    157.96 o 
  -9   0   7       24.38      292.09    126.24 o 
  -7   0   7    10102.57    11542.03   2014.27 o 
  -5   0   7        7.84      -32.92     43.07 o 
  -3   0   7    10343.25     9225.21   1186.16 o 
  -1   0   7        5.55      -23.87     33.71 o 
   1   0   7      553.97      869.28    105.69 o 
   3   0   7     2061.99     1882.72    234.07 o 
   5   0   7     2438.07     2324.09    334.33 o 
   7   0   7      595.22      554.54    213.26 o 
 -12   1   7     1470.91     1933.06    321.59 o 
 -11   1   7      519.49      679.62    218.51 o 
 -10   1   7        0.60       69.24     91.15 o 
  -9   1   7      607.91      691.95    116.71 o 
  -8   1   7      223.49      224.27     81.96 o 
  -7   1   7     4685.65     5399.26    619.44 o 
  -6   1   7      449.42      607.54     73.81 o 
  -5   1   7     8022.80     7364.75    378.59 o 
  -4   1   7     2028.82     1868.15    117.25 o 
  -3   1   7     4377.09     4195.23    230.77 o 
  -2   1   7     1270.92     1223.92     85.02 o 
  -1   1   7     2336.56     2468.95    144.34 o 
   0   1   7     8319.61     8462.84    425.28 o 
   1   1   7     1622.54     1595.45    108.77 o 
   2   1   7      461.76      652.37     76.93 o 
   3   1   7      789.79      649.69     92.87 o 
   4   1   7     2856.93     2453.30    202.07 o 
   5   1   7     6837.19     6416.90    432.16 o 
   6   1   7     2358.03     2234.11    208.23 o 
   7   1   7      105.96      249.49    117.88 o 
   8   1   7      110.96      240.57    129.86 o 
   9   1   7     1289.15     1522.03    380.94 o 
 -12   2   7      997.06     1062.06    297.97 o 
 -11   2   7      137.55      332.79    129.34 o 
 -10   2   7        3.74       36.30     90.67 o 
  -9   2   7     1837.79     2228.76    485.12 o 
  -8   2   7     6597.92     7503.50    649.39 o 
  -7   2   7      471.82      554.87     74.01 o 
  -6   2   7      555.33      665.09    105.62 o 
  -5   2   7     2934.28     2719.78    206.47 o 
  -4   2   7     1342.50     1339.90     92.59 o 
  -3   2   7      436.34      491.88     54.26 o 
  -2   2   7     9819.01     9370.93    467.01 o 
  -1   2   7       48.85       60.50     52.85 o 
   0   2   7      628.00      574.78     77.89 o 
   1   2   7     2859.90     2898.41    168.29 o 
   2   2   7     5073.00     4824.89    284.12 o 
   3   2   7     1950.29     1937.93    190.87 o 
   4   2   7      519.71      556.39     99.23 o 
   5   2   7      930.14     1049.00    134.66 o 
   6   2   7      122.75      173.59     99.80 o 
   7   2   7      438.68      386.70    123.59 o 
   8   2   7       15.61      -23.69    117.35 o 
   9   2   7        2.71       33.65    214.32 o 
 -12   3   7     1596.31     2134.48   1002.24 o 
 -11   3   7      913.02      823.43    216.06 o 
 -10   3   7      932.73     1358.21    305.76 o 
  -9   3   7      101.47      436.88    213.38 o 
  -8   3   7      934.41     1122.51    170.66 o 
  -7   3   7      248.48      278.46     65.34 o 
  -6   3   7       61.16       38.23     63.41 o 
  -5   3   7       84.53      140.43     51.55 o 
  -4   3   7     3083.87     2914.76    185.89 o 
  -3   3   7     3067.54     2857.42    162.72 o 
  -2   3   7     4689.59     4207.24    226.92 o 
  -1   3   7        2.17       23.11     29.58 o 
   0   3   7     8045.72     7432.87    381.29 o 
   1   3   7     5730.43     5491.23    290.93 o 
   2   3   7     2386.93     2423.93    166.57 o 
   3   3   7      373.83      436.74     75.59 o 
   4   3   7     2798.26     2376.04    204.91 o 
   5   3   7     2839.11     2663.95    273.95 o 
   6   3   7      341.01      269.82    106.52 o 
   7   3   7     3166.95     2640.11    250.45 o 
   8   3   7      186.14      271.79    137.59 o 
 -12   4   7       27.25      491.97    497.52 o 
 -11   4   7      271.36      531.79    193.71 o 
 -10   4   7     1704.56     1512.17    239.62 o 
  -9   4   7     1304.36     1545.80    227.01 o 
  -8   4   7     4117.81     3560.94    274.60 o 
  -7   4   7     1961.98     1997.12    241.24 o 
  -6   4   7     1728.57     1437.05    148.65 o 
  -5   4   7      141.50      273.54     70.54 o 
  -4   4   7    11929.04    10568.52    656.12 o 
  -3   4   7    11483.37    10172.67    558.83 o 
  -2   4   7        7.50       30.76     68.18 o 
  -1   4   7      862.99      750.79     79.72 o 
   0   4   7     8075.26     7842.12    397.69 o 
   1   4   7     5634.20     5468.56    319.24 o 
   2   4   7       28.72       45.15     51.74 o 
   3   4   7       21.00       29.12     55.26 o 
   4   4   7      483.49      445.62    151.67 o 
   5   4   7        6.63      116.53     87.63 o 
   6   4   7      365.58      500.64    122.21 o 
   7   4   7      291.85      293.97    120.45 o 
   8   4   7      952.89     1123.06    179.67 o 
 -11   5   7      480.55      402.41    261.82 o 
 -10   5   7     1659.63     1556.58    361.95 o 
  -9   5   7      837.44      863.26    227.23 o 
  -8   5   7      513.87      523.82    146.66 o 
  -7   5   7     2360.40     1999.07    191.09 o 
  -6   5   7       44.37       -5.69     66.90 o 
  -5   5   7      880.44      694.52     98.98 o 
  -4   5   7     3409.33     3415.03    252.73 o 
  -3   5   7        1.54       21.04     49.37 o 
  -2   5   7     2724.99     2896.96    187.25 o 
  -1   5   7      582.06      522.93     86.70 o 
   0   5   7      263.75      299.95     57.04 o 
   1   5   7      889.18     1007.85    112.12 o 
   2   5   7     7170.78     6786.66    437.96 o 
   3   5   7     2754.70     2508.49    181.71 o 
   4   5   7      892.71      886.11    128.22 o 
   5   5   7       94.84      242.67    100.53 o 
   6   5   7     4313.99     4029.03    528.43 o 
   7   5   7      700.99      623.11    143.88 o 
   8   5   7      382.62      160.64    130.86 o 
 -11   6   7      559.55      554.28    265.72 o 
 -10   6   7      782.91      611.65    258.27 o 
  -9   6   7     1094.56      811.93    142.73 o 
  -8   6   7      707.77      673.96    159.64 o 
  -7   6   7     1378.18     1273.99    215.08 o 
  -6   6   7     7848.28     5933.53    480.57 o 
  -5   6   7     3375.66     2861.33    230.27 o 
  -4   6   7     3262.21     2970.00    228.66 o 
  -3   6   7      180.74      217.34     64.66 o 
  -2   6   7      641.70      611.02     99.17 o 
  -1   6   7     2896.65     3051.52    196.91 o 
   0   6   7       35.94       22.83     46.62 o 
   1   6   7     1201.96     1516.61    141.47 o 
   2   6   7      677.41      672.61     99.46 o 
   3   6   7      525.19      441.33     89.84 o 
   4   6   7     2816.44     2822.04    267.03 o 
   5   6   7      509.93      403.18    125.64 o 
   6   6   7     1700.67     1806.82    223.68 o 
   7   6   7      544.85      398.09    145.54 o 
   8   6   7      451.34      972.01    290.47 o 
 -11   7   7      397.66      813.07    444.88 o 
 -10   7   7      150.01       73.49    118.34 o 
  -9   7   7      457.09      279.13    265.14 o 
  -8   7   7     2516.66     2491.68    296.37 o 
  -7   7   7       30.53       67.10     85.09 o 
  -6   7   7     1542.02     1488.75    161.54 o 
  -5   7   7       67.35       71.55     80.03 o 
  -4   7   7     1496.88     1428.76    144.38 o 
  -3   7   7     1032.13      946.24    110.29 o 
  -2   7   7     2121.99     1960.14    164.88 o 
  -1   7   7      964.55     1161.19    105.66 o 
   0   7   7      142.35      140.34     55.44 o 
   1   7   7     2672.80     2655.98    242.75 o 
   2   7   7       39.72       10.33     66.18 o 
   3   7   7      821.28      732.21    111.69 o 
   4   7   7     3143.64     3045.77    242.37 o 
   5   7   7      752.39      658.91    142.40 o 
   6   7   7       99.43        2.03    117.03 o 
   7   7   7      556.97      429.82    152.95 o 
 -10   8   7      642.93      700.76    172.11 o 
  -9   8   7       74.47       37.67    110.68 o 
  -8   8   7        0.11      -28.39    100.48 o 
  -7   8   7      426.00      474.32    121.35 o 
  -6   8   7     3720.10     3063.08    252.20 o 
  -5   8   7      177.71      133.86     84.46 o 
  -4   8   7      139.76       15.81     66.96 o 
  -3   8   7     2582.48     2408.27    200.75 o 
  -2   8   7     4050.25     3742.21    269.74 o 
  -1   8   7     1901.53     1768.97    157.55 o 
   0   8   7      454.41      524.19     87.44 o 
   1   8   7     1424.30     1673.62    184.02 o 
   2   8   7      224.58      233.71     83.72 o 
   3   8   7     2042.65     2062.38    187.77 o 
   4   8   7     1594.52     1609.70    169.28 o 
   5   8   7       11.21       -6.47    105.14 o 
   6   8   7      380.71      344.17    138.81 o 
   7   8   7       17.76      -11.20    131.25 o 
 -10   9   7        5.12     -163.53    215.35 o 
  -9   9   7     1761.20     1817.74    247.00 o 
  -8   9   7      268.62      352.83    122.72 o 
  -7   9   7       26.66       77.18     98.66 o 
  -6   9   7      179.76      128.33     99.41 o 
  -5   9   7        2.10        2.26     81.39 o 
  -4   9   7       29.15      -35.12     69.61 o 
  -3   9   7      806.43      833.86    114.48 o 
  -2   9   7      229.21       39.10     64.93 o 
  -1   9   7     5587.82     5102.21    357.39 o 
   0   9   7     1760.49     1692.11    154.46 o 
   1   9   7        4.64      186.89     93.62 o 
   2   9   7       52.59       42.15     76.31 o 
   3   9   7     3933.79     4272.17    407.35 o 
   4   9   7     1287.14     1264.08    155.85 o 
   5   9   7      338.01      160.20    122.58 o 
   6   9   7       89.56      128.33    125.98 o 
  -9  10   7       12.76     -170.22    119.62 o 
  -8  10   7       10.10      -67.02    101.90 o 
  -7  10   7      997.96      885.82    174.56 o 
  -6  10   7     1598.39     1649.49    324.53 o 
  -5  10   7     1566.59     1587.95    177.15 o 
  -4  10   7      403.03      262.56     99.71 o 
  -3  10   7       12.60      167.05     78.17 o 
  -2  10   7      841.53      749.43    108.82 o 
  -1  10   7     6586.31     6237.48    469.99 o 
   0  10   7      886.98      985.45    134.76 o 
   1  10   7      324.68      454.49    117.59 o 
   2  10   7        0.27      -27.02     80.61 o 
   3  10   7      987.54     1305.43    211.62 o 
   4  10   7      358.55      377.36    127.48 o 
   5  10   7      108.15       59.44    121.30 o 
   6  10   7       28.96     -143.69    154.75 o 
  -9  11   7       14.28      251.12    267.09 o 
  -8  11   7      197.29      117.93    121.90 o 
  -7  11   7       13.51     -146.96     97.97 o 
  -6  11   7       75.49      -37.07    134.95 o 
  -5  11   7      383.30      355.86    117.37 o 
  -4  11   7      114.83      207.47    100.96 o 
  -3  11   7      860.77      866.28    183.72 o 
  -2  11   7     2444.54     2531.51    209.89 o 
  -1  11   7      514.56      510.36    180.08 o 
   0  11   7      100.68       71.73     81.31 o 
   1  11   7      215.62      102.11    101.59 o 
   2  11   7     1036.83     1230.30    152.57 o 
   3  11   7        0.38      179.43    100.68 o 
   4  11   7      979.00      935.00    154.24 o 
   5  11   7       89.23      130.27    118.40 o 
  -8  12   7      107.31       45.47    147.30 o 
  -7  12   7       95.07     -176.87    117.91 o 
  -6  12   7     1088.58     1376.16    199.87 o 
  -5  12   7     2218.75     2242.29    255.85 o 
  -4  12   7       46.37      106.45     93.48 o 
  -3  12   7      892.04      645.19    118.01 o 
  -2  12   7      203.04      117.28     79.92 o 
  -1  12   7     1296.77     1313.17    298.52 o 
   0  12   7      281.82      351.72    136.51 o 
   1  12   7     1506.83     1716.98    321.79 o 
   2  12   7      241.42      235.26    109.89 o 
   3  12   7       42.11       78.41    106.84 o 
   4  12   7      442.92      583.51    220.74 o 
   5  12   7      241.75      273.72    162.57 o 
  -7  13   7      524.11      424.69    189.38 o 
  -6  13   7       87.52      246.72    135.19 o 
  -5  13   7      334.36      809.86    157.98 o 
  -4  13   7      105.88       11.51     99.34 o 
  -3  13   7      868.99      829.58    135.35 o 
  -2  13   7       37.13      -46.91     78.28 o 
  -1  13   7      240.13      186.60    105.37 o 
   0  13   7       38.11       86.14     94.70 o 
   1  13   7      272.48      140.38    119.47 o 
   2  13   7      640.52      673.16    156.74 o 
   3  13   7     1491.61     1628.98    246.27 o 
   4  13   7       11.79     -115.35    141.36 o 
  -6  14   7      180.82      173.96    157.71 o 
  -5  14   7      152.44      421.49    141.49 o 
  -4  14   7     1116.02     1069.93    169.11 o 
  -3  14   7      592.84      653.27    146.31 o 
  -2  14   7      271.93      170.44    110.79 o 
  -1  14   7        9.34      113.98    106.33 o 
   0  14   7     1101.05      687.06    184.70 o 
   1  14   7       33.22       84.38    180.01 o 
   2  14   7       83.26       94.40    127.27 o 
   3  14   7      118.46        3.87    158.61 o 
  -4  15   7       31.55       43.69    133.75 o 
  -3  15   7       35.46       -7.43    102.73 o 
  -2  15   7      695.24      546.48    240.97 o 
  -1  15   7       70.78      301.70    116.15 o 
   0  15   7      179.19      325.02    164.10 o 
   1  15   7      470.53      575.08    208.49 o 
   2  15   7      631.92      836.37    211.83 o 
 -12   0   8     3218.46     4296.58   1533.07 o 
 -10   0   8      373.58      533.48    271.27 o 
  -8   0   8     9021.07    15082.34   2047.93 o 
  -6   0   8      632.39      550.24    201.40 o 
  -4   0   8     3639.56     3573.95    291.44 o 
  -2   0   8    10555.01    10557.83   1018.95 o 
   0   0   8     4381.99     4488.75    346.40 o 
   2   0   8     2578.05     2143.40    253.53 o 
   4   0   8     8903.68     8657.41    793.60 o 
   6   0   8      129.16      -77.94    133.72 o 
   8   0   8      314.34      305.80    202.31 o 
 -12   1   8      499.80      886.98    437.09 o 
 -11   1   8      382.49      457.22    165.66 o 
 -10   1   8     1203.30     1589.89    443.00 o 
  -9   1   8       45.35      122.83    107.21 o 
  -8   1   8     1063.14     1557.78    341.96 o 
  -7   1   8      637.71      778.08    110.31 o 
  -6   1   8     1619.87     1714.04    143.06 o 
  -5   1   8     3296.55     3490.98    209.47 o 
  -4   1   8      275.21      338.88     96.16 o 
  -3   1   8      440.55      607.00    137.61 o 
  -2   1   8        3.19      135.29     78.52 o 
  -1   1   8     2819.46     2995.17    189.52 o 
   0   1   8     6544.94     6313.55    330.02 o 
   1   1   8     3957.72     3977.45    222.10 o 
   2   1   8      927.19      990.03    114.99 o 
   3   1   8      298.56      307.95     83.12 o 
   4   1   8     1558.46     1570.77    164.62 o 
   5   1   8     2131.79     1806.59    187.18 o 
   6   1   8       18.04       25.60     99.19 o 
   7   1   8       34.02      109.36    121.13 o 
   8   1   8       62.95      289.94    134.76 o 
 -12   2   8       80.93      314.64    184.58 o 
 -11   2   8       82.85      218.99    207.86 o 
 -10   2   8      816.59      866.61    319.56 o 
  -9   2   8     1209.01     1763.81    452.29 o 
  -8   2   8       81.14      145.31    107.16 o 
  -7   2   8     7117.11     7176.36    434.65 o 
  -6   2   8      152.16      133.27    129.37 o 
  -5   2   8      410.41      398.23    103.09 o 
  -4   2   8     2570.47     2655.13    191.37 o 
  -3   2   8    11516.91    10984.95    547.69 o 
  -2   2   8     1498.29     1341.39     96.23 o 
  -1   2   8      739.29      594.72     61.65 o 
   0   2   8     2495.59     2444.28    153.24 o 
   1   2   8      514.90      639.30     80.37 o 
   2   2   8     4192.76     3825.21    239.53 o 
   3   2   8       11.50       18.47     66.77 o 
   4   2   8       62.56       49.33     79.07 o 
   5   2   8     1959.55     1876.06    191.15 o 
   6   2   8       70.80      113.17    105.23 o 
   7   2   8        8.44       92.11    119.92 o 
   8   2   8      221.98      467.88    168.32 o 
 -11   3   8        3.85      300.64    224.65 o 
 -10   3   8       88.79      248.35    135.96 o 
  -9   3   8      243.48      302.57    145.58 o 
  -8   3   8      818.79      852.94    186.39 o 
  -7   3   8     1151.65     1317.40    192.11 o 
  -6   3   8       39.50      -76.79     97.95 o 
  -5   3   8     5403.75     4670.81    415.40 o 
  -4   3   8     8975.95     8132.85    526.20 o 
  -3   3   8     1401.90     1241.85    139.42 o 
  -2   3   8      385.28      576.60     82.19 o 
  -1   3   8     1931.05     1872.41    140.61 o 
   0   3   8     6776.18     7162.14    407.85 o 
   1   3   8        2.49        8.35     47.27 o 
   2   3   8     2687.94     3018.07    203.50 o 
   3   3   8      218.95      223.00     81.67 o 
   4   3   8       26.05       77.25     85.34 o 
   5   3   8      954.11      830.20    139.31 o 
   6   3   8     2707.87     2480.32    239.45 o 
   7   3   8      331.26      463.87    138.43 o 
   8   3   8        4.69       69.03    193.82 o 
 -11   4   8       73.16       21.17    141.53 o 
 -10   4   8       65.74      184.13    176.30 o 
  -9   4   8     2133.15     2214.44    284.60 o 
  -8   4   8     3593.88     3163.57    261.37 o 
  -7   4   8       17.06      -36.50    140.95 o 
  -6   4   8       36.49       29.80     68.01 o 
  -5   4   8     9510.68     8030.37    550.06 o 
  -4   4   8     1630.34     1388.84    140.74 o 
  -3   4   8        8.59       15.69     49.35 o 
  -2   4   8      330.41      339.35     60.67 o 
  -1   4   8     2094.50     2103.18    156.05 o 
   0   4   8       55.54      124.55     52.02 o 
   1   4   8       11.57       87.24     62.38 o 
   2   4   8      566.87      494.21     91.31 o 
   3   4   8     2920.76     2764.04    229.22 o 
   4   4   8     1594.36     1652.21    178.37 o 
   5   4   8      263.53      385.84    116.62 o 
   6   4   8        9.58      -65.30     97.68 o 
   7   4   8     2502.58     3018.92    382.77 o 
   8   4   8     1209.92     1516.22    412.53 o 
 -11   5   8     1072.52     1543.56    331.59 o 
 -10   5   8      353.38      309.19    144.68 o 
  -9   5   8       80.32      111.78     95.50 o 
  -8   5   8      403.03      306.91    156.60 o 
  -7   5   8      233.07      128.97    148.70 o 
  -6   5   8     3669.58     3582.74    407.75 o 
  -5   5   8     1015.67      879.63    116.85 o 
  -4   5   8       17.48       42.96     59.80 o 
  -3   5   8     7015.71     6460.93    423.70 o 
  -2   5   8     5487.81     5320.62    315.58 o 
  -1   5   8       85.96       98.96     51.66 o 
   0   5   8      989.05     1091.39    134.24 o 
   1   5   8    10353.63    10557.52    652.20 o 
   2   5   8      405.59      611.82    101.85 o 
   3   5   8      211.49      180.57     83.20 o 
   4   5   8      238.40      200.04    105.71 o 
   5   5   8     2390.99     2339.09    252.78 o 
   6   5   8        1.59       33.47    124.12 o 
   7   5   8      467.94      506.23    162.26 o 
 -11   6   8      147.45      588.24    196.24 o 
 -10   6   8     1544.52     1279.15    454.81 o 
  -9   6   8     1190.50     1077.41    246.52 o 
  -8   6   8      717.44      333.18    198.64 o 
  -7   6   8     1019.91      826.75    129.09 o 
  -6   6   8     4258.92     3810.72    308.39 o 
  -5   6   8      427.68      434.31     93.12 o 
  -4   6   8      529.56      483.04     93.36 o 
  -3   6   8      602.25      560.73    112.42 o 
  -2   6   8        0.56       46.85     58.33 o 
  -1   6   8     3487.47     3686.15    289.80 o 
   0   6   8      620.73      684.75     99.22 o 
   1   6   8      974.02     1151.80    135.18 o 
   2   6   8      959.28     1102.80    132.98 o 
   3   6   8     1205.68     1461.70    158.63 o 
   4   6   8       72.92       73.79    105.88 o 
   5   6   8      425.10      746.03    188.03 o 
   6   6   8      970.24      774.82    166.07 o 
   7   6   8       43.66       39.84    135.29 o 
 -10   7   8      141.14      -20.69    294.57 o 
  -9   7   8     1694.40     1545.70    345.65 o 
  -8   7   8       11.22       -5.16    125.11 o 
  -7   7   8     1593.34     1527.01    174.02 o 
  -6   7   8      386.66      435.46    105.47 o 
  -5   7   8      169.54       66.19     76.76 o 
  -4   7   8      208.86      122.19     74.86 o 
  -3   7   8       56.80       15.69     62.63 o 
  -2   7   8       63.10       96.19     62.47 o 
  -1   7   8     5297.78     5322.26    339.08 o 
   0   7   8     2528.41     2654.80    207.51 o 
   1   7   8     1127.66     1456.49    153.29 o 
   2   7   8     1407.34     1351.84    224.22 o 
   3   7   8     5003.23     4925.49    460.39 o 
   4   7   8      206.19      106.31    111.20 o 
   5   7   8        5.69      -73.83    107.92 o 
   6   7   8      619.66      705.35    175.06 o 
   7   7   8      342.79      605.74    264.76 o 
 -10   8   8       85.97      -35.89    258.68 o 
  -9   8   8      132.03      -22.30    108.72 o 
  -8   8   8       55.08       56.89    131.02 o 
  -7   8   8     2483.22     2313.62    247.54 o 
  -6   8   8     2498.38     2256.35    318.89 o 
  -5   8   8      433.49      345.76     97.29 o 
  -4   8   8      311.50      261.20     87.73 o 
  -3   8   8      285.10      208.58     77.11 o 
  -2   8   8     1631.76     1452.16    143.01 o 
  -1   8   8     1891.97     1601.56    155.12 o 
   0   8   8      175.36      224.61     76.77 o 
   1   8   8     1034.69     1131.47    141.08 o 
   2   8   8       14.61      -14.01     76.77 o 
   3   8   8       35.20       41.32     90.65 o 
   4   8   8      335.05      384.98    128.03 o 
   5   8   8      392.98      332.70    138.55 o 
   6   8   8       72.27       83.79    134.79 o 
 -10   9   8        4.62     -130.84    207.19 o 
  -9   9   8        2.03      -10.69    219.31 o 
  -8   9   8      335.70      370.75    163.26 o 
  -7   9   8       91.62       -3.95    104.31 o 
  -6   9   8     3291.31     3351.50    314.49 o 
  -5   9   8      104.20       81.95     84.81 o 
  -4   9   8      494.14      571.28    109.56 o 
  -3   9   8        9.03      -94.34     85.60 o 
  -2   9   8     6248.24     6103.70    461.96 o 
  -1   9   8     1161.52     1124.62    148.00 o 
   0   9   8      770.80      729.55    189.08 o 
   1   9   8       41.72        0.51     81.32 o 
   2   9   8     1202.16     1264.36    155.51 o 
   3   9   8      297.84      232.34    112.72 o 
   4   9   8     2549.97     2691.26    242.02 o 
   5   9   8       25.43       -2.27    122.75 o 
   6   9   8        8.56      -57.85    143.82 o 
  -9  10   8      135.14      -54.92    135.86 o 
  -8  10   8      220.12       73.34    112.90 o 
  -7  10   8      299.94      117.53    165.24 o 
  -6  10   8     2899.56     2716.91    250.48 o 
  -5  10   8     1255.00     1355.24    169.60 o 
  -4  10   8       93.01      102.36     87.85 o 
  -3  10   8       10.40      -64.31     74.88 o 
  -2  10   8     1546.63     1523.65    196.63 o 
  -1  10   8     1423.95     1208.55    167.49 o 
   0  10   8       13.13       77.25     75.84 o 
   1  10   8      108.24       30.27     90.22 o 
   2  10   8        6.89      -71.63     93.13 o 
   3  10   8        0.09      -84.54     94.66 o 
   4  10   8        8.33      -81.02    105.32 o 
   5  10   8        7.76     -119.95    123.75 o 
  -9  11   8       14.70     -489.09    399.99 o 
  -8  11   8       98.71      135.09    126.52 o 
  -7  11   8      688.78      965.82    166.58 o 
  -6  11   8      672.00      618.57    196.79 o 
  -5  11   8       56.76        4.64     96.69 o 
  -4  11   8      825.11      826.72    161.92 o 
  -3  11   8      992.53      870.82    128.76 o 
  -2  11   8        3.53       17.72     77.19 o 
  -1  11   8     2046.23     1752.24    232.87 o 
   0  11   8      221.16      191.87     94.55 o 
   1  11   8      549.34      305.27    140.37 o 
   2  11   8      651.50      676.33    158.97 o 
   3  11   8     3041.27     3001.39    324.06 o 
   4  11   8      157.03      249.49    130.12 o 
   5  11   8        2.35       37.01    329.05 o 
  -8  12   8       39.28     -548.07    365.38 o 
  -7  12   8      113.03      -91.09    118.85 o 
  -6  12   8      854.37      834.50    163.75 o 
  -5  12   8      173.41      -26.73    103.07 o 
  -4  12   8      498.99      395.25    117.86 o 
  -3  12   8      122.20      117.74     90.67 o 
  -2  12   8        2.17      -36.87     86.40 o 
  -1  12   8      404.92      410.39    128.84 o 
   0  12   8      901.36      962.83    192.32 o 
   1  12   8      342.42      694.78    175.13 o 
   2  12   8      209.16      303.51    143.61 o 
   3  12   8        2.58       11.18    115.99 o 
   4  12   8       62.84       -0.65    122.15 o 
  -7  13   8        0.19     -218.50    418.84 o 
  -6  13   8       49.60       83.01    118.64 o 
  -5  13   8       22.65       66.02    110.10 o 
  -4  13   8      145.72      141.44    108.76 o 
  -3  13   8      586.10      317.58    144.52 o 
  -2  13   8      971.90      936.43    195.24 o 
  -1  13   8        3.93     -101.41     87.37 o 
   0  13   8       39.01       70.87     94.42 o 
   1  13   8     1437.79     1697.32    231.42 o 
   2  13   8     1689.20     1899.67    558.63 o 
   3  13   8       18.22       80.44    140.69 o 
  -5  14   8      724.29      604.09    208.59 o 
  -4  14   8      100.86       76.74    109.34 o 
  -3  14   8        2.35     -138.05    103.59 o 
  -2  14   8      276.09      310.48    132.11 o 
  -1  14   8       80.57       79.38    114.66 o 
   0  14   8       65.38      185.98    106.57 o 
   1  14   8       10.19      -79.85    202.77 o 
   2  14   8      399.71     1110.39    292.86 o 
  -2  15   8      103.11      170.52    184.44 o 
  -1  15   8       47.69      264.70    182.04 o 
 -11   0   9      100.07      770.10    578.94 o 
  -9   0   9     1563.71     2074.70   1003.61 o 
  -7   0   9     3117.35     4305.85    891.00 o 
  -5   0   9     2524.62     2570.47    242.82 o 
  -3   0   9    10820.10    10483.94   1182.71 o 
  -1   0   9     7352.15     7711.93    923.76 o 
   1   0   9     1883.78     1991.78    316.41 o 
   3   0   9     1612.93     1486.77    290.53 o 
   5   0   9     3016.71     3085.81    466.57 o 
   7   0   9      134.96      116.69    186.70 o 
 -11   1   9      182.15      548.78    310.01 o 
 -10   1   9      760.48     1134.13    495.78 o 
  -9   1   9       40.20      203.32    121.03 o 
  -8   1   9       14.63       55.05    148.41 o 
  -7   1   9      181.66      382.43    254.12 o 
  -6   1   9      299.86      400.11     72.37 o 
  -5   1   9     1561.88     1628.57    173.24 o 
  -4   1   9     2117.05     2142.50    139.19 o 
  -3   1   9        0.68       28.15     45.71 o 
  -2   1   9      972.76     1107.47     90.55 o 
  -1   1   9     3344.31     3607.73    261.68 o 
   0   1   9     6194.34     6285.31    340.13 o 
   1   1   9      284.00      355.00     70.57 o 
   2   1   9     2246.76     2174.44    187.79 o 
   3   1   9     1097.39     1083.95    144.18 o 
   4   1   9      907.67      984.15    141.09 o 
   5   1   9      232.78       75.67    102.65 o 
   6   1   9       26.68       87.48    111.79 o 
   7   1   9        3.36       25.82    126.85 o 
 -11   2   9      702.73      884.61    405.05 o 
 -10   2   9      213.29      602.62    229.49 o 
  -9   2   9      543.14      787.63    207.10 o 
  -8   2   9     4996.83     6962.32    865.69 o 
  -7   2   9      102.39      110.40    101.03 o 
  -6   2   9      986.01     1055.09    130.68 o 
  -5   2   9     3239.86     3280.12    402.42 o 
  -4   2   9     1909.86     1752.60    202.61 o 
  -3   2   9     1304.12     1451.47    129.06 o 
  -2   2   9       43.21       61.26     48.86 o 
  -1   2   9     2052.76     1988.55    135.24 o 
   0   2   9     2906.95     3163.12    191.01 o 
   1   2   9       92.26       76.90     55.77 o 
   2   2   9      583.44      660.81    160.94 o 
   3   2   9      453.70      378.26     95.41 o 
   4   2   9     5121.24     5466.54    454.73 o 
   5   2   9       52.33       24.04    103.31 o 
   6   2   9      160.80      472.64    136.43 o 
   7   2   9      683.61      708.75    159.95 o 
 -11   3   9      103.30      271.10    154.36 o 
 -10   3   9      394.99      636.10    419.26 o 
  -9   3   9     2149.62     3604.85    570.06 o 
  -8   3   9      243.92      191.26    124.25 o 
  -7   3   9      165.15      236.25     99.12 o 
  -6   3   9     1557.45     1631.95    385.77 o 
  -5   3   9     3322.18     3323.39    264.54 o 
  -4   3   9      564.39      491.17     98.18 o 
  -3   3   9     1397.56     1341.18    120.82 o 
  -2   3   9        8.93       49.29     46.43 o 
  -1   3   9      663.32      850.76     96.07 o 
   0   3   9      169.32      288.19     75.43 o 
   1   3   9     7747.65     7775.76    493.68 o 
   2   3   9      796.12      753.90    123.44 o 
   3   3   9       29.18      164.47     88.75 o 
   4   3   9      212.03      363.97    107.48 o 
   5   3   9     1533.83     1901.78    252.52 o 
   6   3   9        0.39      151.69    122.33 o 
   7   3   9       49.90      182.89    179.20 o 
 -11   4   9       42.25      252.87    154.60 o 
 -10   4   9     3041.11     3721.10    667.33 o 
  -9   4   9      949.38     1072.49    203.68 o 
  -8   4   9      175.38       82.21    258.51 o 
  -7   4   9      888.30      757.08    134.81 o 
  -6   4   9     1579.42     1436.79    157.58 o 
  -5   4   9      458.54      329.89     85.03 o 
  -4   4   9       33.13      -39.14     59.90 o 
  -3   4   9      654.86      584.47    179.90 o 
  -2   4   9      697.89      786.99     92.90 o 
  -1   4   9     1293.06     1373.58    196.16 o 
   0   4   9     1288.24     1303.66    166.68 o 
   1   4   9       21.07       39.76     66.93 o 
   2   4   9     4164.55     4387.70    358.09 o 
   3   4   9     1653.54     1862.52    214.61 o 
   4   4   9      187.03      251.01    117.95 o 
   5   4   9      642.13      555.42    155.87 o 
   6   4   9     1618.48     1677.01    229.19 o 
   7   4   9      326.79      236.36    176.14 o 
 -11   5   9      175.64      301.97    181.65 o 
 -10   5   9      486.57      600.80    319.78 o 
  -9   5   9     1119.69     1376.12    221.40 o 
  -8   5   9      743.29      644.72    155.31 o 
  -7   5   9     1152.68     1061.12    282.68 o 
  -6   5   9        6.58       -6.95     72.85 o 
  -5   5   9      662.59      788.87    118.24 o 
  -4   5   9    10011.42     9032.24    583.37 o 
  -3   5   9     2879.87     2675.91    223.42 o 
  -2   5   9      504.99      577.22    129.25 o 
  -1   5   9     2987.00     3202.44    218.67 o 
   0   5   9     3255.80     3668.69    634.13 o 
   1   5   9      149.39      108.10     75.90 o 
   2   5   9       80.30        7.70     78.04 o 
   3   5   9     2502.49     2678.81    267.65 o 
   4   5   9       77.52      142.94    114.66 o 
   5   5   9      329.68      316.86    134.16 o 
   6   5   9      584.50      748.09    183.11 o 
   7   5   9      153.11      197.25    227.41 o 
 -11   6   9      944.03      840.21    641.93 o 
 -10   6   9      129.07       77.30    229.72 o 
  -9   6   9      408.73      303.79    204.36 o 
  -8   6   9       72.98       82.80    188.53 o 
  -7   6   9      740.42      476.58    116.43 o 
  -6   6   9      315.76      168.87     89.67 o 
  -5   6   9     2838.94     2459.98    220.66 o 
  -4   6   9     2613.34     2135.69    188.19 o 
  -3   6   9      727.37      717.53    127.60 o 
  -2   6   9       12.56       15.80     59.39 o 
  -1   6   9      338.96      373.35     90.67 o 
   0   6   9      475.66      568.53     95.87 o 
   1   6   9     1029.78     1159.65    212.41 o 
   2   6   9      602.64      575.86    113.94 o 
   3   6   9      423.17      453.05    128.28 o 
   4   6   9       87.64      -43.29    104.11 o 
   5   6   9      450.05      263.87    190.06 o 
   6   6   9        8.68     -180.09    129.54 o 
 -10   7   9       34.76     -333.96    317.35 o 
  -9   7   9     1147.62     1076.06    235.53 o 
  -8   7   9       10.16     -141.29    162.44 o 
  -7   7   9      144.90       29.04     91.50 o 
  -6   7   9     2663.74     2802.58    242.68 o 
  -5   7   9     1423.21     1287.11    162.93 o 
  -4   7   9      569.81      697.61    114.21 o 
  -3   7   9      181.56       32.37     71.15 o 
  -2   7   9     9196.87     8584.78    548.51 o 
  -1   7   9        2.87       98.51     80.68 o 
   0   7   9       88.83      204.38     79.38 o 
   1   7   9      595.58      937.22    138.15 o 
   2   7   9     2362.56     2654.19    229.66 o 
   3   7   9      144.09       97.91    110.63 o 
   4   7   9     1124.09      804.61    164.32 o 
   5   7   9      325.63      363.12    147.28 o 
   6   7   9       89.20     -113.99    158.81 o 
 -10   8   9      463.33       47.03    519.59 o 
  -9   8   9      151.56       23.20    292.57 o 
  -8   8   9      214.58      151.01    112.99 o 
  -7   8   9      320.99      353.20    115.24 o 
  -6   8   9      747.65      773.14    141.49 o 
  -5   8   9       71.22       23.58     81.73 o 
  -4   8   9       22.24      -81.40     69.20 o 
  -3   8   9       11.04     -100.98     67.32 o 
  -2   8   9      638.66      484.55    121.78 o 
  -1   8   9       22.32      116.59    109.59 o 
   0   8   9       73.65       21.76     74.93 o 
   1   8   9      160.75      198.11     96.81 o 
   2   8   9      450.73      397.32    115.42 o 
   3   8   9      261.28      356.02    125.12 o 
   4   8   9      448.00      333.08    139.16 o 
   5   8   9       68.65       21.84    133.30 o 
   6   8   9      818.33     1011.35    313.63 o 
  -9   9   9      138.14      367.27    291.82 o 
  -8   9   9      116.87        9.82    114.00 o 
  -7   9   9     3691.95     3356.61    640.81 o 
  -6   9   9      843.07      888.51    252.87 o 
  -5   9   9      130.05      -63.42     82.18 o 
  -4   9   9       38.25      -28.45     79.20 o 
  -3   9   9     2137.85     1667.28    254.06 o 
  -2   9   9      524.46      413.53     98.79 o 
  -1   9   9     4970.98     4414.76    455.06 o 
   0   9   9        1.00       -0.08     88.17 o 
   1   9   9       17.81      123.31     97.98 o 
   2   9   9       29.02      -48.92     97.45 o 
   3   9   9     3740.05     3971.33    445.53 o 
   4   9   9      114.55      152.66    139.12 o 
   5   9   9      225.66      191.09    148.20 o 
  -9  10   9       18.68     -542.69    476.31 o 
  -8  10   9       12.51        6.39    225.71 o 
  -7  10   9      422.80      184.29    144.92 o 
  -6  10   9     1096.85     1016.57    157.92 o 
  -5  10   9        0.30      -16.07     85.71 o 
  -4  10   9       26.60      -13.24     85.06 o 
  -3  10   9        0.49       11.84     78.92 o 
  -2  10   9      184.71       68.36     85.01 o 
  -1  10   9       47.85      -58.65    113.77 o 
   0  10   9       12.82       -3.04     87.25 o 
   1  10   9      409.04      383.68    170.30 o 
   2  10   9      619.09      645.62    146.83 o 
   3  10   9      305.08      243.59    123.40 o 
   4  10   9       31.04       55.28    136.43 o 
   5  10   9      657.16      489.77    252.29 o 
  -8  11   9      396.27        4.85    414.83 o 
  -7  11   9      172.50      261.11    131.32 o 
  -6  11   9     1420.68     1385.17    305.17 o 
  -5  11   9      127.31       97.19    102.98 o 
  -4  11   9      213.67       38.29     90.91 o 
  -3  11   9       35.06       64.81     83.66 o 
  -2  11   9     2315.22     2249.61    271.32 o 
  -1  11   9      104.45      161.65     95.66 o 
   0  11   9        3.84      -70.85     92.43 o 
   1  11   9     1099.00     1399.36    276.88 o 
   2  11   9     1491.53     1715.83    272.70 o 
   3  11   9      165.00      334.97    149.90 o 
   4  11   9      167.00      243.35    191.50 o 
  -7  12   9        3.51      106.96    436.25 o 
  -6  12   9      234.38      409.42    135.34 o 
  -5  12   9      927.74      722.97    166.49 o 
  -4  12   9      175.86      272.29    107.83 o 
  -3  12   9      307.00      190.20    108.89 o 
  -2  12   9        8.83      -29.43     87.02 o 
  -1  12   9      416.04      478.27    124.85 o 
   0  12   9       18.26      -21.14    111.35 o 
   1  12   9      515.52      632.33    199.01 o 
   2  12   9      231.75      224.35    182.62 o 
   3  12   9      388.59      505.94    210.44 o 
  -6  13   9        8.08      -71.01    226.72 o 
  -5  13   9      137.87       33.32    114.96 o 
  -4  13   9      816.99      802.26    272.51 o 
  -3  13   9     1056.99      735.15    272.79 o 
  -2  13   9       14.45      114.12    106.47 o 
  -1  13   9      121.98      106.82    107.27 o 
   0  13   9      488.70      564.88    547.00 o 
   1  13   9      225.84      198.77    148.31 o 
   2  13   9       97.58      193.48    211.92 o 
  -4  14   9       35.84      129.67    244.96 o 
  -2  14   9       25.62     -103.63    159.90 o 
 -10   0  10      112.77     1777.40    674.55 o 
  -8   0  10     6133.23    11010.75   1603.87 o 
  -6   0  10     5112.05     6362.74   1494.10 o 
  -4   0  10     2472.07     2322.54    223.78 o 
  -2   0  10     2620.22     2933.85    305.39 o 
   0   0  10     1832.75     1902.26    308.29 o 
   2   0  10      687.87      673.50    161.40 o 
   4   0  10     8170.19     8114.26    858.68 o 
   6   0  10      212.28      827.07    230.55 o 
 -11   1  10      970.37     1573.42    473.84 o 
 -10   1  10      156.90      784.74    488.64 o 
  -9   1  10     3006.44     5244.64    714.00 o 
  -8   1  10      249.25      292.58    137.32 o 
  -7   1  10     1530.59     1483.04    373.14 o 
  -6   1  10      342.16      196.45    113.02 o 
  -5   1  10     3023.51     3487.96    285.52 o 
  -4   1  10      142.96      122.33    106.86 o 
  -3   1  10     1109.25     1128.58    114.83 o 
  -2   1  10      580.42      564.44     99.78 o 
  -1   1  10      848.16      829.99     89.02 o 
   0   1  10        0.16      -39.44     52.87 o 
   1   1  10     1348.84     1485.88    199.00 o 
   2   1  10      123.29      134.62     82.06 o 
   3   1  10      289.17      310.53    106.53 o 
   4   1  10        3.05      178.69    107.32 o 
   5   1  10       22.91      184.07    115.83 o 
   6   1  10        8.45       31.71    168.90 o 
 -11   2  10       40.31      233.18    256.36 o 
 -10   2  10      536.18      803.64    361.45 o 
  -9   2  10     1208.23     2617.73    516.72 o 
  -8   2  10      658.72      800.66    222.27 o 
  -7   2  10       46.00       22.12    104.98 o 
  -6   2  10      991.66     1135.74    200.37 o 
  -5   2  10     2015.40     2384.08    284.07 o 
  -4   2  10      588.78      645.16    108.35 o 
  -3   2  10     1019.73     1242.45    165.92 o 
  -2   2  10       90.65       65.45     80.34 o 
  -1   2  10     8992.68     9635.77    619.80 o 
   0   2  10      196.02      192.45     81.12 o 
   1   2  10      336.30      352.77    184.74 o 
   2   2  10      642.52      641.52    220.24 o 
   3   2  10     3181.70     3382.85    313.43 o 
   4   2  10      227.12      211.83    112.73 o 
   5   2  10      723.87      781.50    149.64 o 
   6   2  10      416.83      835.52    160.72 o 
 -11   3  10        0.35      -69.00    179.88 o 
 -10   3  10     2178.98     2897.29    649.86 o 
  -9   3  10        0.82      -61.42    113.82 o 
  -8   3  10      779.70      753.79    176.22 o 
  -7   3  10      202.21      222.97    173.36 o 
  -6   3  10      935.39      863.18    287.80 o 
  -5   3  10      114.32      158.82     79.85 o 
  -4   3  10     4954.18     4596.38    339.45 o 
  -3   3  10       43.29       86.69     69.78 o 
  -2   3  10        7.03      -25.63     53.49 o 
  -1   3  10        6.87       41.10     55.45 o 
   0   3  10     4677.62     4918.43    415.70 o 
   1   3  10        5.81       -2.20     71.58 o 
   2   3  10       10.52      -45.38     91.49 o 
   3   3  10      287.95      255.54    122.06 o 
   4   3  10      362.88      397.94    140.45 o 
   5   3  10       12.74     -131.25    116.67 o 
   6   3  10       91.27      -37.17    138.17 o 
 -11   4  10     1243.98     1235.55    851.69 o 
 -10   4  10        0.75      107.72    364.54 o 
  -9   4  10        6.79      -69.58    142.08 o 
  -8   4  10      418.33      362.23    145.67 o 
  -7   4  10       16.40      -88.00    142.48 o 
  -6   4  10      168.03      176.59     97.72 o 
  -5   4  10      122.89      108.13     80.55 o 
  -4   4  10       19.56       50.08    108.97 o 
  -3   4  10     5040.15     5024.35    365.69 o 
  -2   4  10     1388.58     1543.17    139.87 o 
  -1   4  10       54.64       85.54     63.31 o 
   0   4  10      641.84      566.63    104.93 o 
   1   4  10     4974.43     5103.66    576.51 o 
   2   4  10       12.20       -8.82     99.57 o 
   3   4  10      147.58      252.59    118.22 o 
   4   4  10      834.97     1055.15    284.01 o 
   5   4  10      251.92      115.56    138.64 o 
   6   4  10       63.80       94.81    166.93 o 
 -10   5  10      164.21      374.13    161.76 o 
  -9   5  10     3721.90     3998.01    431.30 o 
  -8   5  10      510.44      392.96    111.34 o 
  -7   5  10        5.53      -79.37    186.18 o 
  -6   5  10      150.77       30.94     97.79 o 
  -5   5  10     9867.84     8785.55    656.61 o 
  -4   5  10      920.29      880.61    124.93 o 
  -3   5  10     1066.29      742.39    142.19 o 
  -2   5  10      914.65     1013.53    154.91 o 
  -1   5  10     1392.41     1688.67    163.14 o 
   0   5  10     1169.55     1454.27    238.42 o 
   1   5  10     1404.57     1625.01    171.77 o 
   2   5  10      978.37     1070.35    163.26 o 
   3   5  10      398.68      399.47    134.41 o 
   4   5  10      113.19       19.65    116.53 o 
   5   5  10      621.62      739.90    235.41 o 
 -10   6  10      638.90      604.46    200.39 o 
  -9   6  10        0.33     -135.03    249.32 o 
  -8   6  10      236.82      149.82    210.42 o 
  -7   6  10       59.58      -21.95     93.54 o 
  -6   6  10      885.85      935.80    319.70 o 
  -5   6  10       49.25       42.20     80.84 o 
  -4   6  10      565.44      578.92    110.94 o 
  -3   6  10       83.80      -27.91     71.04 o 
  -2   6  10      595.10      527.04    120.40 o 
  -1   6  10     1011.52      979.05    145.43 o 
   0   6  10      319.74      191.55    108.88 o 
   1   6  10      395.31      330.58    125.39 o 
   2   6  10     1845.62     1871.36    326.45 o 
   3   6  10      148.96      -15.00    106.33 o 
   4   6  10      157.21      180.28    133.80 o 
   5   6  10        6.99      122.78    160.01 o 
 -10   7  10     1035.53      446.18    552.76 o 
  -9   7  10      167.12      184.46    206.24 o 
  -8   7  10      762.31      778.56    246.48 o 
  -7   7  10     4611.25     4507.64    432.17 o 
  -6   7  10      565.07      525.77    136.75 o 
  -5   7  10      285.76      410.33    103.30 o 
  -4   7  10     2866.21     2379.22    237.21 o 
  -3   7  10     2226.27     2154.44    194.30 o 
  -2   7  10      453.32      349.27    106.12 o 
  -1   7  10       12.48      133.17     86.91 o 
   0   7  10     2456.34     2671.71    392.35 o 
   1   7  10      659.20      675.98    247.95 o 
   2   7  10       30.65      -89.83    101.51 o 
   3   7  10     1772.37     1915.63    239.10 o 
   4   7  10       18.11     -118.67    122.64 o 
   5   7  10      603.03     1078.90    209.60 o 
  -9   8  10      175.88     -149.29    270.32 o 
  -8   8  10        1.26     -158.15    133.28 o 
  -7   8  10        0.18       18.89    100.09 o 
  -6   8  10       89.51       27.40    105.10 o 
  -5   8  10       16.59       28.46     86.63 o 
  -4   8  10        5.41       73.35     82.02 o 
  -3   8  10      102.89       70.54     84.68 o 
  -2   8  10       29.47      129.93     98.09 o 
  -1   8  10      153.97      222.76    102.96 o 
   0   8  10       55.80      106.70    145.72 o 
   1   8  10      459.09      440.94    118.86 o 
   2   8  10       44.18       49.31    102.37 o 
   3   8  10      709.58      613.62    170.56 o 
   4   8  10        8.46        6.35    128.08 o 
  -9   9  10        0.09     -306.06    204.04 o 
  -8   9  10     1795.46     1362.37    381.24 o 
  -7   9  10      185.18       -8.73    174.35 o 
  -6   9  10     1693.83     1230.48    244.40 o 
  -5   9  10        6.75      -21.70     88.72 o 
  -4   9  10        8.58      108.49     90.96 o 
  -3   9  10      231.50      125.52     89.54 o 
  -2   9  10     4732.20     4896.53    477.70 o 
  -1   9  10       84.08      104.83     97.60 o 
   0   9  10      365.36      887.00    321.14 o 
   1   9  10       14.48     -126.74    127.96 o 
   2   9  10     1370.01     1699.67    210.50 o 
   3   9  10      119.81       72.03    128.20 o 
   4   9  10       42.73     -177.23    158.08 o 
  -8  10  10        0.55     -317.74    294.58 o 
  -7  10  10       10.13       -0.37    109.08 o 
  -6  10  10       84.83       33.99    103.74 o 
  -5  10  10        1.06       89.74    100.68 o 
  -4  10  10       96.20      -25.70     85.68 o 
  -3  10  10      363.31      371.48    135.59 o 
  -2  10  10      645.10      500.35    123.80 o 
  -1  10  10       66.03      124.01     95.64 o 
   0  10  10      336.32      395.11    181.99 o 
   1  10  10      987.06      957.68    187.13 o 
   2  10  10      717.05      750.85    200.43 o 
   3  10  10      100.27      130.87    132.83 o 
  -7  11  10     1128.91      911.83    318.64 o 
  -6  11  10        6.65       62.22    203.90 o 
  -5  11  10       29.00      115.25    160.88 o 
  -4  11  10      668.34      609.25    172.68 o 
  -3  11  10     1178.82      730.64    337.35 o 
  -2  11  10      341.81      172.72    142.77 o 
  -1  11  10      138.27      106.46    109.44 o 
   0  11  10      703.52      910.00    386.86 o 
   1  11  10        5.16      -44.52    138.57 o 
   2  11  10       27.22      207.21    146.87 o 
   3  11  10      368.38      305.75    279.77 o 
  -6  12  10      129.50      714.24    331.25 o 
  -5  12  10       22.70       48.66    103.69 o 
  -4  12  10      822.35      693.81    160.93 o 
  -3  12  10      132.94      130.13    107.61 o 
  -2  12  10       57.30      -27.16    105.57 o 
  -1  12  10       44.33       13.25    104.06 o 
   0  12  10      138.62      -46.60    281.21 o 
   1  12  10      197.99      367.48    165.00 o 
   2  12  10      902.11      411.85    363.12 o 
  -5  13  10      235.15      483.20    279.84 o 
  -2  13  10      741.78      742.68    237.55 o 
  -9   0  11      754.39     1584.95    662.35 o 
  -7   0  11     2459.39     4377.27    863.31 o 
  -5   0  11     1248.85     1067.07    431.59 o 
  -3   0  11       92.68      133.83    173.26 o 
  -1   0  11     9200.43    10798.30   1133.25 o 
   1   0  11      966.57     1923.54    611.12 o 
   3   0  11     5017.99     4841.16    927.05 o 
   5   0  11      226.87      309.82    185.11 o 
 -10   1  11     1301.72     2804.32    565.72 o 
  -9   1  11      687.41     1820.68    460.76 o 
  -8   1  11     2214.93     3840.19    943.22 o 
  -7   1  11      367.69      741.49    324.33 o 
  -6   1  11     2568.70     3576.46    547.94 o 
  -5   1  11      107.87       57.21    131.38 o 
  -4   1  11     3195.26     3077.92    262.64 o 
  -3   1  11     1146.34     1116.08    121.73 o 
  -2   1  11      248.51      257.80     73.52 o 
  -1   1  11      124.89       69.46     70.16 o 
   0   1  11      149.86      189.68     96.01 o 
   1   1  11      153.99      117.45    105.48 o 
   2   1  11       97.00      145.89    110.62 o 
   3   1  11      301.29      604.26    152.82 o 
   4   1  11      201.11      325.79    141.17 o 
   5   1  11       58.13      164.07    138.19 o 
 -10   2  11      147.24      630.63    402.65 o 
  -9   2  11      474.87      520.21    217.49 o 
  -8   2  11      546.60      921.41    339.04 o 
  -7   2  11       21.45      -16.70    138.21 o 
  -6   2  11     4983.88     6412.55    717.81 o 
  -5   2  11      563.95      581.44    184.48 o 
  -4   2  11      492.12      621.00    146.89 o 
  -3   2  11      650.73      740.55    105.62 o 
  -2   2  11     4378.63     4925.51    420.61 o 
  -1   2  11      191.70      225.25     86.08 o 
   0   2  11     1485.75     1667.22    173.32 o 
   1   2  11     1189.08     1537.78    193.89 o 
   2   2  11      220.55      -28.58    103.38 o 
   3   2  11       10.43       64.80    120.24 o 
   4   2  11     2528.52     2500.98    383.06 o 
   5   2  11      954.29     1122.03    198.06 o 
 -10   3  11        4.27      -50.39    134.17 o 
  -9   3  11     1657.59     2748.01    540.50 o 
  -8   3  11       78.17       82.59    127.91 o 
  -7   3  11      101.06      -63.45    109.27 o 
  -6   3  11      204.48      303.37    186.47 o 
  -5   3  11     3621.81     3996.41    319.86 o 
  -4   3  11      253.67      224.43     91.72 o 
  -3   3  11       32.77       -0.88     85.82 o 
  -2   3  11      502.96      677.62    109.52 o 
  -1   3  11      712.14     1037.18    168.44 o 
   0   3  11        5.25      -30.67     73.40 o 
   1   3  11      200.34      181.67    108.66 o 
   2   3  11       30.03      135.88    153.35 o 
   3   3  11      839.01      861.09    167.15 o 
   4   3  11        8.95       -2.27    132.51 o 
   5   3  11        8.53        2.32    131.91 o 
 -10   4  11       47.68      136.55    200.54 o 
  -9   4  11        7.49      -23.25    235.32 o 
  -8   4  11      705.88      883.76    266.72 o 
  -7   4  11       85.61     -154.33    296.00 o 
  -6   4  11      155.42      -89.16    215.08 o 
  -5   4  11      722.85      951.55    138.77 o 
  -4   4  11     3739.18     3800.67    305.97 o 
  -3   4  11      377.60      479.88    106.82 o 
  -2   4  11       60.79      -51.18     78.25 o 
  -1   4  11     5050.39     5221.73    588.43 o 
   0   4  11     2703.45     2855.87    242.32 o 
   1   4  11      980.41      970.65    156.85 o 
   2   4  11     1805.13     1808.58    223.45 o 
   3   4  11      904.21      914.91    175.59 o 
   4   4  11      238.13      178.11    151.80 o 
   5   4  11      133.63      106.37    222.27 o 
 -10   5  11     1957.06     1268.23    279.91 o 
  -9   5  11       74.36       26.63    187.64 o 
  -8   5  11       19.32     -130.39    352.73 o 
  -7   5  11     1721.53     1867.65    196.78 o 
  -6   5  11     1579.78     1344.89    164.58 o 
  -5   5  11       74.45      153.12    146.76 o 
  -4   5  11     1336.23     1573.65    183.22 o 
  -3   5  11     1116.36     1231.77    152.34 o 
  -2   5  11       78.54      251.72     96.25 o 
  -1   5  11       47.26       42.23     76.73 o 
   0   5  11     1153.52     1452.80    209.15 o 
   1   5  11     1170.55     1030.21    162.82 o 
   2   5  11     1145.21     1426.62    199.85 o 
   3   5  11       29.09       57.26    120.69 o 
   4   5  11      241.66      388.24    152.54 o 
  -9   6  11      145.08      165.75    325.93 o 
  -8   6  11       10.00     -143.47    256.13 o 
  -7   6  11      134.43       73.55    213.98 o 
  -6   6  11       76.31      -69.33     94.40 o 
  -5   6  11      278.50      183.90     95.74 o 
  -4   6  11      293.88      308.54    100.95 o 
  -3   6  11     3529.21     3368.38    373.31 o 
  -2   6  11       28.42       75.07    103.10 o 
  -1   6  11      665.14      639.28    131.34 o 
   0   6  11      988.12     1018.26    217.17 o 
   1   6  11     2267.66     2222.35    218.95 o 
   2   6  11        9.34      -20.24    119.47 o 
   3   6  11      195.91       73.22    125.51 o 
   4   6  11       29.76       -1.34    134.53 o 
  -9   7  11     1209.24      498.92    694.81 o 
  -8   7  11     1459.81     1353.68    283.41 o 
  -7   7  11       57.36     -103.15     99.52 o 
  -6   7  11      205.02       98.26    225.07 o 
  -5   7  11      620.39      638.29    126.48 o 
  -4   7  11      425.59      231.26    152.73 o 
  -3   7  11       31.23      -39.50     84.23 o 
  -2   7  11     3882.90     4513.09    618.43 o 
  -1   7  11      752.88      735.22    160.63 o 
   0   7  11      989.56     1258.40    208.02 o 
   1   7  11      165.50       85.00    101.01 o 
   2   7  11      520.15     1012.83    177.12 o 
   3   7  11       89.51      -80.87    120.40 o 
   4   7  11     1021.05     1299.57    216.53 o 
  -9   8  11       55.34      293.69    211.03 o 
  -8   8  11      371.04      231.86    126.69 o 
  -7   8  11        3.35      103.61    153.23 o 
  -6   8  11      319.31      331.87    117.78 o 
  -5   8  11       66.01      -33.63     86.48 o 
  -4   8  11      328.27      262.34    100.69 o 
  -3   8  11       70.81       94.37    100.15 o 
  -2   8  11     1640.24     1747.37    478.43 o 
  -1   8  11       82.98       48.51    101.24 o 
   0   8  11      503.52      441.92    192.61 o 
   1   8  11       33.81      112.71    126.95 o 
   2   8  11     1295.31     1242.63    193.81 o 
   3   8  11       24.30       77.07    131.11 o 
  -8   9  11      231.90      223.50    203.01 o 
  -7   9  11     3211.59     2960.63    532.86 o 
  -6   9  11        0.77      -24.49    184.02 o 
  -5   9  11      228.31      284.06    110.58 o 
  -4   9  11       44.02      -15.30     94.52 o 
  -3   9  11     2309.14     1960.61    495.49 o 
  -2   9  11        1.35       36.64     97.52 o 
  -1   9  11        1.67       35.27    130.79 o 
   0   9  11      172.03       88.52    136.81 o 
   1   9  11       13.36      113.26    160.41 o 
   2   9  11       72.54       83.66    142.19 o 
   3   9  11      118.18       33.38    225.56 o 
  -7  10  11      409.61      681.48    202.14 o 
  -6  10  11        4.61      225.56    169.84 o 
  -5  10  11       82.12        8.69     99.85 o 
  -4  10  11      937.75      821.35    233.83 o 
  -3  10  11      964.23      923.96    317.72 o 
  -2  10  11      138.83       63.80    103.52 o 
  -1  10  11      514.01      546.82    171.68 o 
   0  10  11      510.08      565.34    249.69 o 
   1  10  11      158.70       83.16    135.49 o 
  -6  11  11       71.43      360.58    291.29 o 
  -5  11  11      295.23      191.47    115.68 o 
  -4  11  11       47.95        4.11    195.32 o 
  -3  11  11      255.91       85.97    108.92 o 
  -2  11  11      330.70      305.02    147.19 o 
  -1  11  11       55.73      197.24    121.12 o 
   0  11  11      270.02      516.53    349.46 o 
   1  11  11       26.97      101.16    336.18 o 
  -5  12  11      248.21      589.16    314.87 o 
  -8   0  12       55.14       57.71    471.06 o 
  -4   0  12      100.17     -319.46    262.91 o 
  -2   0  12     8339.34    10106.05   2104.30 o 
   0   0  12      421.73      416.85    249.27 o 
   2   0  12     1179.47     1232.32    364.42 o 
   4   0  12     1747.72     1810.58    438.03 o 
  -9   1  12      473.45     1314.22    447.69 o 
  -8   1  12      326.07      768.99    387.27 o 
  -7   1  12        0.62      127.03    281.81 o 
  -6   1  12      496.53      715.70    303.35 o 
  -5   1  12      203.16      298.39    253.32 o 
  -4   1  12      699.41      725.80    211.73 o 
  -3   1  12       93.10       88.24    108.20 o 
  -2   1  12      451.12      840.83    155.32 o 
  -1   1  12       45.52      -10.36     87.03 o 
   0   1  12       98.58       95.91    101.35 o 
   1   1  12       15.78       38.58    110.27 o 
   2   1  12       75.85      -83.27    116.90 o 
   3   1  12      643.40      599.21    161.22 o 
   4   1  12      439.87      649.09    171.30 o 
  -9   2  12      137.12      924.88    594.71 o 
  -8   2  12       26.91      108.75    312.46 o 
  -7   2  12     1940.66     3034.88   1227.04 o 
  -6   2  12       15.33     -190.54    239.17 o 
  -5   2  12      575.59      581.48    223.12 o 
  -4   2  12     1525.22     1536.94    181.92 o 
  -3   2  12      222.44       54.28    115.27 o 
  -2   2  12       70.66      141.83     86.61 o 
  -1   2  12     3765.37     4543.40    399.45 o 
   0   2  12     1402.62     1772.57    426.72 o 
   1   2  12        3.38       69.12    111.30 o 
   2   2  12        3.87      140.33    122.49 o 
   3   2  12     1400.32     1674.66    237.67 o 
   4   2  12      166.19      243.86    150.59 o 
  -9   3  12      181.46      733.30    364.31 o 
  -8   3  12        5.72     -216.07    270.31 o 
  -7   3  12      501.72      741.55    186.40 o 
  -6   3  12      685.76      569.85    158.11 o 
  -5   3  12      246.33      240.29    146.35 o 
  -4   3  12       51.89      -96.26     83.32 o 
  -3   3  12      123.02        0.97    126.43 o 
  -2   3  12       11.53       -3.57    100.61 o 
  -1   3  12      383.51      324.11    106.56 o 
   0   3  12       23.83      -94.28     93.61 o 
   1   3  12      119.50      281.52    123.68 o 
   2   3  12     2339.01     2442.01    270.90 o 
   3   3  12     1132.08     1273.94    236.74 o 
   4   3  12      214.94       60.44    173.22 o 
  -9   4  12     1231.17     1640.62    299.57 o 
  -8   4  12        2.61     -225.87    150.58 o 
  -7   4  12       29.96      -64.39    217.63 o 
  -6   4  12     2097.97     2536.97    386.19 o 
  -5   4  12     1175.06     1384.95    176.92 o 
  -4   4  12      131.45      119.07     89.79 o 
  -3   4  12      126.31       90.86     95.00 o 
  -2   4  12      764.76      774.30    150.58 o 
  -1   4  12      191.85      100.72     90.36 o 
   0   4  12      591.75      558.82    136.37 o 
   1   4  12     1547.24     1859.62    278.26 o 
   2   4  12        0.54      -16.09    108.85 o 
   3   4  12       76.23       77.48    127.88 o 
   4   4  12      499.24       72.45    222.34 o 
  -9   5  12       42.73       23.28    161.45 o 
  -8   5  12      340.27      225.74    166.38 o 
  -7   5  12        0.50     -171.97    474.92 o 
  -6   5  12       76.80       77.49    118.59 o 
  -5   5  12      862.92      985.91    199.54 o 
  -4   5  12       26.00      107.47    109.87 o 
  -3   5  12      665.43      918.97    180.23 o 
  -2   5  12      617.36     1053.72    312.13 o 
  -1   5  12      222.79      467.11    205.10 o 
   0   5  12      492.61      704.54    176.86 o 
   1   5  12     1904.98     1823.77    226.54 o 
   2   5  12      103.58     -105.20    109.30 o 
   3   5  12      679.89      708.67    313.31 o 
  -9   6  12        5.20     -192.11    152.36 o 
  -8   6  12      725.96      360.10    255.41 o 
  -7   6  12        1.47     -132.52    132.28 o 
  -6   6  12       36.26      -84.20    160.25 o 
  -5   6  12     1021.01     1152.51    184.79 o 
  -4   6  12     1923.49     1789.51    287.93 o 
  -3   6  12      223.10      253.29    115.07 o 
  -2   6  12      942.76      991.89    279.48 o 
  -1   6  12      375.54      886.19    244.81 o 
   0   6  12     1490.45     1427.01    433.03 o 
   1   6  12        0.24       -4.48    106.59 o 
   2   6  12      864.95      695.28    165.62 o 
   3   6  12       32.48      159.30    160.41 o 
  -8   7  12        0.22      191.68    219.26 o 
  -7   7  12      679.85      653.41    275.27 o 
  -6   7  12       90.18       44.14    104.26 o 
  -5   7  12      490.80      444.29    142.56 o 
  -4   7  12      147.59      137.84    104.08 o 
  -3   7  12     1171.79     1541.26    309.72 o 
  -2   7  12       56.80        5.76    156.65 o 
  -1   7  12      364.68      464.87    208.57 o 
   0   7  12       63.71      -17.81    119.66 o 
   1   7  12       87.72      142.00    355.51 o 
   2   7  12      783.44      944.44    254.78 o 
   3   7  12        7.42     -189.78    215.96 o 
  -8   8  12      104.80      398.14    209.73 o 
  -7   8  12     1561.54     1301.23    318.90 o 
  -6   8  12      249.56      208.54    139.42 o 
  -5   8  12      298.86      124.68    126.38 o 
  -4   8  12        2.09      -47.73     93.75 o 
  -3   8  12     2137.63     1792.58    292.44 o 
  -2   8  12      255.99      244.36    205.51 o 
  -1   8  12      373.26      312.74    212.99 o 
   0   8  12       51.86      -17.81    130.08 o 
   1   8  12     1326.56     1243.72    432.85 o 
   2   8  12      586.49      657.01    299.44 o 
  -7   9  12       12.48      159.96    157.33 o 
  -6   9  12        5.64       34.71    110.89 o 
  -5   9  12       46.38       21.28    101.79 o 
  -4   9  12       14.13       -6.11    108.49 o 
  -3   9  12       25.64       28.51    110.94 o 
  -2   9  12       47.79      124.74    148.96 o 
  -1   9  12      274.74      264.27    199.69 o 
   0   9  12      852.99      713.34    216.92 o 
   1   9  12      138.13     -243.52    359.21 o 
  -6  10  12      177.62      613.01    324.05 o 
  -5  10  12      226.31      280.25    185.13 o 
  -4  10  12      395.53      215.38    126.29 o 
  -3  10  12      289.39       94.91    120.62 o 
  -2  10  12      757.67      462.74    171.49 o 
  -1  10  12       31.24       46.06    356.33 o 
   0  10  12        2.91       32.08    374.42 o 
  -7   0  13     2261.13     3954.59    863.03 o 
  -5   0  13      367.84     -285.60    368.60 o 
  -3   0  13     1469.92     1491.50    285.80 o 
  -1   0  13      892.35     1089.76    347.01 o 
   1   0  13       58.44      171.35    252.22 o 
  -8   1  13       43.34      535.54    382.73 o 
  -7   1  13      560.52     1266.36    407.73 o 
  -6   1  13      168.90      252.87    294.70 o 
  -5   1  13      202.93       79.04    387.10 o 
  -4   1  13      755.78      166.69    292.45 o 
  -3   1  13      502.53      453.68    188.60 o 
  -2   1  13     3780.18     4727.35    514.75 o 
  -1   1  13      654.93      928.18    226.45 o 
   0   1  13      335.73      181.61    173.44 o 
   1   1  13       19.63       50.49    168.65 o 
   2   1  13      975.11     1586.80    285.36 o 
  -8   2  13      245.72      253.23    350.65 o 
  -7   2  13        1.08       92.99    319.18 o 
  -6   2  13     1444.01     1999.42    644.29 o 
  -5   2  13     1598.54     1574.33    489.84 o 
  -4   2  13       58.46      250.43    275.96 o 
  -3   2  13        1.61      -54.97    151.92 o 
  -2   2  13      916.21     1240.04    215.64 o 
  -1   2  13      427.79      301.88    183.90 o 
   0   2  13       21.68      143.01    113.41 o 
   1   2  13      212.14      315.11    132.65 o 
   2   2  13      130.14      139.31    138.10 o 
   3   2  13       47.33      344.20    234.68 o 
  -8   3  13        2.01      415.93    321.87 o 
  -7   3  13        0.50     -128.18    354.03 o 
  -6   3  13      160.57      283.19    597.96 o 
  -5   3  13       13.92     -109.94    161.12 o 
  -4   3  13      859.77     1144.37    181.52 o 
  -3   3  13     1225.77     1218.71    181.93 o 
  -2   3  13      725.63     1475.59    536.14 o 
  -1   3  13        1.95     -110.34     96.14 o 
   0   3  13      491.59      568.02    145.35 o 
   1   3  13      995.41     1075.41    387.41 o 
   2   3  13      436.89      561.11    168.00 o 
   3   3  13      144.62      560.37    274.22 o 
  -8   4  13      191.29      198.61    264.25 o 
  -7   4  13      221.73       69.92    316.73 o 
  -6   4  13      668.42      538.90    197.43 o 
  -5   4  13      427.94      562.64    137.24 o 
  -4   4  13      940.84      884.45    153.91 o 
  -3   4  13        9.34      -85.47     94.78 o 
  -2   4  13        7.03      -11.04    190.30 o 
  -1   4  13      957.04      896.38    409.14 o 
   0   4  13      755.45      772.47    163.20 o 
   1   4  13      239.26      325.38    133.73 o 
   2   4  13       61.63      228.22    205.02 o 
   3   4  13        2.18       94.10    222.89 o 
  -8   5  13      149.27      130.84    200.41 o 
  -7   5  13      134.40       26.06    305.82 o 
  -6   5  13      197.44      317.81    233.42 o 
  -5   5  13      296.83      331.98    152.39 o 
  -4   5  13      996.58     1340.75    179.68 o 
  -3   5  13      175.33      259.60    120.53 o 
  -2   5  13       76.65       32.75    106.62 o 
  -1   5  13       32.57      -81.02    140.93 o 
   0   5  13      553.08      505.79    452.35 o 
   1   5  13       40.02      -67.63    115.83 o 
   2   5  13      908.06      783.13    407.63 o 
  -8   6  13      479.28      476.48    225.49 o 
  -7   6  13      285.16       16.95    356.56 o 
  -6   6  13      472.29      615.76    213.60 o 
  -5   6  13      549.04      556.44    178.56 o 
  -4   6  13      225.96      373.95    132.11 o 
  -3   6  13      565.17      351.31    136.74 o 
  -2   6  13       11.22      -26.65    105.28 o 
  -1   6  13       40.52      -17.35    115.97 o 
   0   6  13      193.82      328.04    204.76 o 
   1   6  13      319.26      366.88    161.04 o 
   2   6  13      237.13      329.27    167.21 o 
  -7   7  13        7.58        8.50    113.74 o 
  -6   7  13      282.78      146.36    117.41 o 
  -5   7  13       83.53      -23.53    110.02 o 
  -4   7  13       20.57       75.27    118.18 o 
  -3   7  13      504.26      512.38    166.15 o 
  -2   7  13      122.74       -2.34    115.97 o 
  -1   7  13       64.08     -150.86    120.77 o 
   0   7  13      740.11      489.51    182.46 o 
   1   7  13      846.00      639.19    256.74 o 
  -6   8  13      183.53     -127.47    160.05 o 
  -5   8  13       20.98      -70.56    144.96 o 
  -4   8  13     1014.58     1133.18    427.85 o 
  -3   8  13      500.67      666.17    163.86 o 
  -2   8  13      237.70      223.90    131.43 o 
  -1   8  13       73.03       -3.78    147.86 o 
   0   8  13        3.68      -32.28    166.51 o 
  -4   9  13        4.96      215.48    184.57 o 
  -3   9  13        6.42     -128.95    170.76 o 
  -2   9  13      139.30      -48.42    258.12 o 
  -1   9  13      945.21      430.22    428.64 o 
  -6   0  14      761.66      697.31    525.83 o 
  -4   0  14      693.50       53.12    384.16 o 
  -2   0  14      200.53      240.30    278.40 o 
   0   0  14      569.70      824.24    353.11 o 
  -7   1  14      494.50     1355.99    427.27 o 
  -6   1  14       74.37      -99.25    323.17 o 
  -5   1  14        3.38     -181.36    264.75 o 
  -4   1  14      154.31       11.23    257.11 o 
  -3   1  14     2091.09     2438.72    383.81 o 
  -2   1  14     1066.79     1936.47    507.53 o 
  -1   1  14      697.22     1073.31    262.84 o 
   0   1  14      342.34     1108.63    264.38 o 
   1   1  14      611.66      526.39    223.76 o 
  -7   2  14      905.91     1430.58    422.10 o 
  -6   2  14      501.08      975.09    372.47 o 
  -5   2  14      247.56       24.99    298.06 o 
  -4   2  14      133.04      185.55    267.65 o 
  -3   2  14      172.76       39.74    203.16 o 
  -2   2  14       16.83     -259.97    235.09 o 
  -1   2  14        4.30      -58.32    163.53 o 
   0   2  14        0.74      -23.27    169.75 o 
   1   2  14      250.44      350.46    207.40 o 
  -7   3  14      724.58      972.62    674.11 o 
  -6   3  14       12.46     -192.40    697.45 o 
  -5   3  14      629.13      218.46    831.78 o 
  -4   3  14      515.82      549.83    252.83 o 
  -3   3  14      178.87      -27.62    229.88 o 
  -2   3  14      165.31      260.93    282.72 o 
  -1   3  14       37.17     -257.43    250.16 o 
   0   3  14      444.87      358.78    204.01 o 
   1   3  14       86.46     -163.81    230.08 o 
  -7   4  14       77.38      709.23    441.52 o 
  -6   4  14      826.66      865.26    716.95 o 
  -5   4  14      642.15      754.05    229.33 o 
  -4   4  14      235.62      532.32    390.70 o 
  -3   4  14       23.19     -199.48    206.20 o 
  -2   4  14      145.10       12.94    125.78 o 
  -1   4  14      241.68      348.18    179.54 o 
   0   4  14       60.29      -64.05    125.39 o 
   1   4  14       42.00       11.20    143.87 o 
  -7   5  14        1.26     -199.17    159.28 o 
  -6   5  14       62.00      -54.01    191.35 o 
  -5   5  14      365.89      425.34    221.86 o 
  -4   5  14      222.33      297.46    246.31 o 
  -3   5  14      361.12      265.51    128.18 o 
  -2   5  14        0.63     -158.72    105.81 o 
  -1   5  14      423.63       75.34    402.97 o 
   0   5  14      263.94      146.53    190.40 o 
  -6   6  14      121.87      181.84    140.40 o 
  -5   6  14       69.81      166.94    131.41 o 
  -4   6  14      436.34      229.07    264.45 o 
  -3   6  14      562.91      861.12    178.80 o 
  -2   6  14       27.84      -34.82    387.00 o 
  -1   6  14      244.43     -197.39    154.42 o 
   0   6  14        0.50      161.07    184.16 o 
  -5   7  14      294.58      361.04    263.36 o 
  -4   7  14      367.71      416.41    159.50 o 
  -3   7  14       86.81      -48.54    123.84 o 
  -2   7  14       77.86      138.58    396.70 o 
  -5   0  15       41.55     -527.40    410.96 o 
  -1   0  15      184.90      -14.26    289.16 o 
  -6   1  15       15.56     -427.47    345.09 o 
  -5   1  15      192.22      412.39    338.49 o 
  -4   1  15      151.98     -311.92    412.74 o 
  -2   1  15      953.56     1387.35    424.32 o 
  -1   1  15       16.98     -156.08    191.26 o 
  -6   2  15       26.54      275.25    417.06 o 
  -5   2  15       49.69     -119.84    304.75 o 
  -4   2  15       14.94      164.70    456.88 o 
  -3   2  15        1.72       43.32    286.56 o 
  -2   2  15       70.91     -373.19    248.79 o 
  -1   2  15        6.71     -314.18    277.65 o 
  -5   3  15      335.79      328.53    475.07 o 
  -4   3  15       25.40     -329.67    432.07 o 
  -3   3  15      283.30      275.23    257.52 o 
  -2   3  15      370.44      548.92    334.40 o 
  -4   4  15       45.57      162.99    249.22 o 
  -3   4  15       23.65     -207.39    232.41 o 
                                                 
